# Supplementary material for: A rhlI 5′ UTR-Derived sRNA Regulates RhlR-Dependent Quorum Sensing in Pseudomonas aeruginosa
Source: mBio. 2019 Oct 8;10(5):e02253-19. doi: 10.1128/mBio.02253-19 (PMC6786874; doi:10.1128/mBio.02253-19)
Supplement: TABLE S1 [file mBio.02253-19-st001.xlsx]

## Sheet: S1A - TTS associated with genes
Table S1A: Transcription termination sites (TTS) associated with P. aeruginosa PAO1 genes
Locus	Gene start	Gene end	Strand	Gene annotation	TTS position	TTS counts	3'UTR length (nt)	Does gene begin operon?	Operon ID
PA0001	483	2027	+	chromosome replication initiator DnaA	NA	NA	NA	1	1
PA0002	2056	3159	+	DNA polymerase III subunit beta	3228	30	69	0	1
PA0003	3169	4278	+	recombination protein F	NA	NA	NA	0	1
PA0004	4275	6695	+	DNA gyrase subunit B	6750	98	55	0	1
PA0005	7018	7791	-	lysophosphatidic acid acyltransferase, LptA	6941	25	77	0	2
PA0006	7803	8339	-	D,D-heptose 1,7-bisphosphate phosphatase	NA	NA	NA	1	2
PA0007	8671	10377	+	hypothetical protein	NA	NA	NA	1	3
PA0008	10434	12488	-	glycyl-tRNA synthetase subunit beta	10378	48	56	0	4
PA0009	12488	13435	-	glycyl-tRNA synthetase subunit alpha	NA	NA	NA	1	4
PA0010	13540	14091	+	DNA-3-methyladenine glycosidase I	NA	NA	NA	1	5
PA0011	14235	15122	+	lipid A biosynthesis lauroyl acyltransferase	NA	NA	NA	1	6
PA0012	15207	15473	+	hypothetical protein	NA	NA	NA	1	7
PA0013	15620	16273	+	hypothetical protein	16335	7	62	1	8
PA0014	16335	16607	-	hypothetical protein	NA	NA	NA	1	9
PA0015	16900	17217	-	hypothetical protein	NA	NA	NA	1	10
PA0016	17366	18739	-	potassium transporter peripheral membrane	NA	NA	NA	0	11
PA0017	18767	20071	-	hypothetical protein	NA	NA	NA	0	11
PA0018	20068	21012	-	methionyl-tRNA formyltransferase	NA	NA	NA	1	11
PA0019	21067	21573	-	peptide deformylase	21028	71	39	1	12
PA0020	21712	22737	+	hypothetical protein	22769	33	32	1	13
PA0021	22872	23960	+	hypothetical protein	NA	NA	NA	1	14
PA0022	24001	24558	+	hypothetical protein	NA	NA	NA	1	15
PA0023	24568	25545	-	quinone oxidoreductase	NA	NA	NA	1	16
PA0024	25736	26653	+	coproporphyrinogen III oxidase	NA	NA	NA	1	17
PA0025	26711	27535	+	shikimate 5-dehydrogenase	NA	NA	NA	1	18
PA0026	27646	28632	+	phospholipase C, PlcB	NA	NA	NA	1	19
PA0027	28613	29899	+	hypothetical protein	NA	NA	NA	0	19
PA0028	29896	30498	+	hypothetical protein	NA	NA	NA	0	19
PA0029	30502	32055	-	sulfate transporter	NA	NA	NA	0	20
PA0030	32060	32983	-	hypothetical protein	NA	NA	NA	0	20
PA0031	33000	34511	-	choline sulfatase	NA	NA	NA	1	20
PA0032	34624	35538	+	transcriptional regulator	NA	NA	NA	1	21
PA0032a	35549	35926	+	DOPA 4,5-dioxygenase	NA	NA	NA	0	21
PA0033	35905	36270	-	hypothetical protein	NA	NA	NA	0	22
PA0034	36278	36901	-	two-component response regulator	NA	NA	NA	1	22
PA0035	37087	37893	-	tryptophan synthase subunit alpha	NA	NA	NA	0	23
PA0036	37890	39098	-	tryptophan synthase subunit beta	NA	NA	NA	1	23
PA0037	39202	40089	+	transcriptional regulator TrpI	NA	NA	NA	1	24
PA0038	40190	40405	+	hypothetical protein	NA	NA	NA	1	25
PA0039	40589	40816	+	hypothetical protein	40876	454	60	1	26
PA0040	41113	42801	+	hypothetical protein	NA	NA	NA	1	27
PA0041	42914	53521	+	hemagglutinin	NA	NA	NA	1	28
PA0041a	54121	54822	+	transposase	NA	NA	NA	1	29
PA0042	56546	56941	+	hypothetical protein	NA	NA	NA	1	30
PA0043	57212	58594	-	hypothetical protein	NA	NA	NA	1	31
PA0044	58786	60159	+	exoenzyme T	NA	NA	NA	1	32
PA0045	60656	61342	+	hypothetical protein	NA	NA	NA	1	33
PA0046	61373	61726	+	hypothetical protein	61808	11	82	0	33
PA0047	61879	62388	+	hypothetical protein	62436	68	48	1	34
PA0048	62403	62786	-	transcriptional regulator	NA	NA	NA	1	35
PA0049	63068	64729	-	hypothetical protein	NA	NA	NA	1	36
PA0050	65339	65479	+	hypothetical protein	NA	NA	NA	1	37
PA0051	66303	68135	+	phenazine-modifying protein	NA	NA	NA	1	38
PA0052	68188	68616	-	hypothetical protein	NA	NA	NA	1	39
PA0054	69543	70091	-	RNA 2'-phosphotransferase-like protein	NA	NA	NA	0	40
PA0055	70130	70636	-	hypothetical protein	NA	NA	NA	1	40
PA0056	70702	71622	-	transcriptional regulator	NA	NA	NA	1	41
PA0057	71730	72617	+	hypothetical protein	NA	NA	NA	1	42
PA0058	72680	73384	+	hypothetical protein	NA	NA	NA	1	43
PA0059	73468	73923	+	osmotically inducible protein OsmC	NA	NA	NA	1	44
PA0060	74034	74267	+	hypothetical protein	NA	NA	NA	1	45
PA0061	74279	74716	-	hypothetical protein	NA	NA	NA	1	46
PA0062	74773	75189	-	hypothetical protein	NA	NA	NA	1	47
PA0063	75281	76408	+	hypothetical protein	NA	NA	NA	1	48
PA0064	76416	77399	-	hypothetical protein	NA	NA	NA	0	49
PA0065	77432	78097	-	hypothetical protein	NA	NA	NA	0	49
PA0066	78090	78632	-	hypothetical protein	NA	NA	NA	1	49
PA0067	78710	80755	+	oligopeptidase A	NA	NA	NA	1	50
PA0068	80752	81027	+	hypothetical protein	81116	18	89	0	50
PA0069	81116	82174	+	hypothetical protein	NA	NA	NA	1	51
PA0070	82404	83318	-	hypothetical protein	82352	986	52	1	52
PA0071	83380	85092	-	hypothetical protein	NA	NA	NA	0	53
PA0072	85085	86284	-	hypothetical protein	NA	NA	NA	0	53
PA0073	86284	87003	-	ABC transporter ATP-binding protein	NA	NA	NA	0	53
PA0074	87000	90098	-	serine/threonine protein kinase PpkA	NA	NA	NA	0	53
PA0075	90106	90834	-	PppA protein	NA	NA	NA	0	53
PA0076	90844	91524	-	hypothetical protein	NA	NA	NA	0	53
PA0077	91521	94826	-	IcmF protein	NA	NA	NA	1	53
PA0078	95048	96397	-	hypothetical protein	NA	NA	NA	0	54
PA0079	96404	97738	-	hypothetical protein	NA	NA	NA	0	54
PA0080	97754	98218	-	hypothetical protein	NA	NA	NA	1	54
PA0081	98263	99756	-	Fha domain-containing protein	NA	NA	NA	1	55
PA0082	100124	101158	+	hypothetical protein	NA	NA	NA	1	56
PA0083	101247	101765	+	hypothetical protein	101807	10	42	1	57
PA0084	101778	103274	+	hypothetical protein	103316	17	42	0	57
PA0085	103350	103838	+	hypothetical protein	103890	269	52	1	58
PA0086	104006	104851	+	hypothetical protein	NA	NA	NA	1	59
PA0087	104853	105362	+	hypothetical protein	NA	NA	NA	0	59
PA0088	105359	107218	+	hypothetical protein	NA	NA	NA	0	59
PA0089	107182	108228	+	hypothetical protein	NA	NA	NA	0	59
PA0090	108221	110929	+	ClpV1 protein	NA	NA	NA	0	59
PA0091	110976	112907	+	VgrG protein	NA	NA	NA	1	60
PA0092	113022	113306	-	hypothetical protein	NA	NA	NA	0	61
PA0093	113303	114595	-	hypothetical protein	NA	NA	NA	0	61
PA0094	114611	115045	-	hypothetical protein	NA	NA	NA	1	61
PA0095	115299	117524	+	hypothetical protein	NA	NA	NA	1	62
PA0096	117552	118001	+	hypothetical protein	NA	NA	NA	0	62
PA0097	117931	119130	+	hypothetical protein	NA	NA	NA	0	62
PA0098	119127	120164	+	3-oxoacyl-ACP synthase	NA	NA	NA	0	62
PA0099	120164	121324	+	hypothetical protein	NA	NA	NA	0	62
PA0100	121346	122266	+	hypothetical protein	NA	NA	NA	0	62
PA0101	122248	123495	+	hypothetical protein	NA	NA	NA	0	62
PA0102	123871	124599	+	carbonic anhydrase	NA	NA	NA	1	63
PA0103	124810	126381	+	sulfate transporter	NA	NA	NA	1	64
PA0103a	126368	127006	-	hypothetical protein	NA	NA	NA	1	65
PA0105	127378	128502	+	cytochrome C oxidase subunit II	NA	NA	NA	1	66
PA0106	128512	130104	+	cytochrome C oxidase subunit I	NA	NA	NA	0	66
PA0107	130115	130669	+	cytochrome C oxidase assembly protein	NA	NA	NA	0	66
PA0108	130680	131567	+	cytochrome C oxidase subunit III	NA	NA	NA	0	66
PA0109	131583	131792	-	hypothetical protein	NA	NA	NA	1	67
PA0110	131808	132602	+	hypothetical protein	NA	NA	NA	1	68
PA0111	132577	133155	+	hypothetical protein	NA	NA	NA	0	68
PA0112	133220	134293	+	hypothetical protein	NA	NA	NA	1	69
PA0113	134319	135233	+	protoheme IX farnesyltransferase	NA	NA	NA	0	69
PA0114	135259	135894	+	SenC protein	NA	NA	NA	0	69
PA0115	135934	136386	-	hypothetical protein	NA	NA	NA	1	70
PA0116	136518	136991	+	hypothetical protein	NA	NA	NA	1	71
PA0117	137248	137976	+	short-chain dehydrogenase	NA	NA	NA	1	72
PA0118	138001	138588	+	hypothetical protein	NA	NA	NA	0	72
PA0119	138818	140167	+	C4-dicarboxylate transporter DctA	NA	NA	NA	1	73
PA0120	140216	140902	+	transcriptional regulator	NA	NA	NA	1	74
PA0121	141003	141737	+	hypothetical protein	NA	NA	NA	1	75
PA0122	141917	142327	+	hypothetical protein	NA	NA	NA	1	76
PA0123	142359	143267	-	transcriptional regulator	NA	NA	NA	1	77
PA0124	143567	143848	-	hypothetical protein	NA	NA	NA	0	78
PA0125	143845	144072	-	hypothetical protein	NA	NA	NA	1	78
PA0126	144248	144868	-	hypothetical protein	144205	326	43	1	79
PA0127	144969	145469	+	hypothetical protein	NA	NA	NA	1	80
PA0128	145542	145883	+	hypothetical protein	145928	26	45	1	81
PA0129	145965	147392	-	gamma-aminobutyrate permease	145896	17	69	1	82
PA0130	147561	149054	-	aldehyde dehydrogenase	147517	39	44	1	83
PA0131	149138	149425	-	hypothetical protein	NA	NA	NA	0	84
PA0132	149425	150771	-	beta alanine--pyruvate transaminase	NA	NA	NA	1	84
PA0133	150906	151823	+	transcriptional regulator	NA	NA	NA	1	85
PA0134	151936	153306	-	guanine deaminase	NA	NA	NA	1	86
PA0135	153696	153836	+	hypothetical protein	NA	NA	NA	1	87
PA0136	154417	155988	+	ABC transporter ATP-binding protein	NA	NA	NA	1	88
PA0137	155988	157085	+	ABC transporter permease	NA	NA	NA	0	88
PA0138	157108	158034	+	ABC transporter permease	NA	NA	NA	0	88
PA0139	158199	158762	+	alkyl hydroperoxide reductase	158879	253	117	1	89
PA0140	158907	160472	+	alkyl hydroperoxide reductase	160532	28	60	1	90
PA0141	160552	161448	-	hypothetical protein	160495	14	57	1	91
PA0142	161906	163255	+	hydroxydechloroatrazine ethylaminohydrolase	NA	NA	NA	1	92
PA0143	163363	164415	+	nonspecific ribonucleoside hydrolase	NA	NA	NA	1	93
PA0144	164443	165069	-	hypothetical protein	NA	NA	NA	1	94
PA0145	165219	165737	-	hypothetical protein	NA	NA	NA	1	95
PA0146	165976	167073	+	hypothetical protein	NA	NA	NA	1	96
PA0147	167146	168108	+	oxidoreductase	NA	NA	NA	1	97
PA0148	168213	169163	+	adenosine deaminase	NA	NA	NA	1	98
PA0149	169361	169906	+	ECF subfamily sigma-70 factor	NA	NA	NA	1	99
PA0150	169903	170898	+	transmembrane sensor	NA	NA	NA	0	99
PA0151	171047	173434	+	TonB-dependent receptor	NA	NA	NA	1	100
PA0152	173811	174638	+	transcriptional regulator PcaQ	NA	NA	NA	1	101
PA0153	174773	175492	+	protocatechuate 3,4-dioxygenase subunit beta	NA	NA	NA	1	102
PA0154	175503	176108	+	protocatechuate 3,4-dioxygenase subunit alpha	NA	NA	NA	0	102
PA0155	176315	177154	+	transcriptional regulator PcaR	NA	NA	NA	1	103
PA0156	177307	178458	+	resistance-nodulation-cell division (RND)	NA	NA	NA	1	104
PA0157	178455	179525	+	resistance-nodulation-cell division (RND)	NA	NA	NA	0	104
PA0158	179522	182569	+	resistance-nodulation-cell division (RND)	NA	NA	NA	0	104
PA0159	182768	183706	+	transcriptional regulator	NA	NA	NA	1	105
PA0160	183822	184007	+	hypothetical protein	184147	8	140	1	106
PA0162	184594	185928	+	histidine porin OpdC	NA	NA	NA	1	107
PA0163	185957	186754	-	transcriptional regulator	NA	NA	NA	1	108
PA0164	186832	188448	+	gamma-glutamyltranspeptidase	NA	NA	NA	1	109
PA0165	189120	189956	+	hypothetical protein	NA	NA	NA	1	110
PA0166	190198	191604	+	transporter	NA	NA	NA	1	111
PA0167	191697	192362	+	transcriptional regulator	NA	NA	NA	1	112
PA0168	192368	192958	+	hypothetical protein	NA	NA	NA	0	112
PA0169	192965	193672	-	hypothetical protein	NA	NA	NA	1	113
PA0170	193799	194179	-	hypothetical protein	NA	NA	NA	0	114
PA0171	194206	194748	-	hypothetical protein	NA	NA	NA	0	114
PA0172	194757	196748	-	hypothetical protein	NA	NA	NA	1	114
PA0173	197011	198060	-	chemotaxis-specific methylesterase	NA	NA	NA	0	115
PA0174	198080	198682	-	hypothetical protein	NA	NA	NA	0	115
PA0175	198688	199530	-	chemotaxis protein methyltransferase	NA	NA	NA	1	115
PA0176	199600	201639	-	aerotaxis transducer Aer2	NA	NA	NA	0	116
PA0177	201675	202160	-	purine-binding chemotaxis protein	NA	NA	NA	0	116
PA0178	202147	204066	-	two-component sensor	NA	NA	NA	0	116
PA0179	204094	204459	-	two-component response regulator	NA	NA	NA	1	116
PA0180	204657	205829	-	chemotactic transducer for trichloroethylene	NA	NA	NA	1	117
PA0181	206022	206954	-	transcriptional regulator	NA	NA	NA	1	118
PA0182	207071	207823	+	3-ketoacyl-ACP reductase	NA	NA	NA	1	119
PA0183	207923	209533	-	arylsulfatase	NA	NA	NA	1	120
PA0184	209621	210460	-	ABC transporter ATP-binding protein	NA	NA	NA	0	121
PA0185	210457	212073	-	ABC transporter permease	NA	NA	NA	1	121
PA0186	212340	213401	+	ABC transporter	NA	NA	NA	1	122
PA0187	213819	214634	+	hypothetical protein	NA	NA	NA	1	123
PA0188	214631	215512	+	hypothetical protein	NA	NA	NA	0	123
PA0189	215550	216908	-	porin	NA	NA	NA	1	124
PA0190	217156	217881	+	acid phosphatase	NA	NA	NA	1	125
PA0191	217905	218822	-	transcriptional regulator	NA	NA	NA	1	126
PA0192	219172	221544	+	TonB-dependent receptor	NA	NA	NA	1	127
PA0193	221585	222487	+	hypothetical protein	NA	NA	NA	1	128
PA0194	222555	223454	+	hypothetical protein	NA	NA	NA	1	129
PA0195	224101	225219	+	NAD(P) transhydrogenase subunit alpha	NA	NA	NA	1	130
PA0195.1	225295	225603	+	NAD(P) transhydrogenase subunit alpha	NA	NA	NA	1	131
PA0196	225603	227039	+	pyridine nucleotide transhydrogenase subunit	NA	NA	NA	0	131
PA0197	227382	228194	+	protein TonB2	NA	NA	NA	1	132
PA0198	228223	228942	+	transporter ExbB	NA	NA	NA	0	132
PA0199	228944	229345	+	transporter ExbD	NA	NA	NA	0	132
PA0200	229526	229738	-	hypothetical protein	NA	NA	NA	1	133
PA0201	229954	230535	+	hypothetical protein	NA	NA	NA	1	134
PA0202	230543	232000	-	amidase	NA	NA	NA	1	135
PA0203	232066	233100	-	ABC transporter	NA	NA	NA	0	136
PA0204	233123	233932	-	ABC transporter permease	NA	NA	NA	0	136
PA0205	233929	234849	-	ABC transporter permease	NA	NA	NA	0	136
PA0206	234875	235987	-	ABC transporter ATP-binding protein	NA	NA	NA	1	136
PA0207	236218	237111	+	transcriptional regulator	NA	NA	NA	1	137
PA0208	237232	238896	+	malonate decarboxylase subunit alpha	NA	NA	NA	1	138
PA0209	238896	239777	+	triphosphoribosyl-dephospho-CoA synthase	NA	NA	NA	0	138
PA0210	239779	240078	+	malonate decarboxylase subunit delta	NA	NA	NA	0	138
PA0211	240071	240934	+	malonate decarboxylase subunit beta	NA	NA	NA	0	138
PA0212	240931	241737	+	malonate decarboxylase subunit gamma	NA	NA	NA	0	138
PA0213	241753	242445	+	phosphoribosyl-dephospho-CoA transferase	NA	NA	NA	0	138
PA0214	242442	243374	+	acyl transferase	NA	NA	NA	0	138
PA0215	243431	243835	+	malonate transporter MadL	NA	NA	NA	1	139
PA0216	243841	244605	+	malonate transporter MadM	NA	NA	NA	0	139
PA0217	244690	245619	-	transcriptional regulator	NA	NA	NA	1	140
PA0218	245948	246868	-	transcriptional regulator	NA	NA	NA	1	141
PA0219	247219	248709	+	aldehyde dehydrogenase	NA	NA	NA	1	142
PA0220	248767	250200	+	amino acid APC family transporter	NA	NA	NA	1	143
PA0221	250231	251613	+	aminotransferase	NA	NA	NA	0	143
PA0222	251777	252835	+	hypothetical protein	NA	NA	NA	1	144
PA0223	252913	253794	-	dihydrodipicolinate synthetase	252855	12	58	1	145
PA0224	253854	254636	-	class II aldolase/adducin domain-containing	NA	NA	NA	1	146
PA0225	254791	255330	+	transcriptional regulator	NA	NA	NA	1	147
PA0226	255481	256332	+	CoA transferase, subunit A	NA	NA	NA	1	148
PA0227	256329	257111	+	CoA transferase subunit B	NA	NA	NA	0	148
PA0228	257108	258313	+	beta-ketoadipyl CoA thiolase	NA	NA	NA	0	148
PA0229	258463	259761	+	dicarboxylic acid transporter PcaT	NA	NA	NA	1	149
PA0230	259784	261163	+	3-carboxy-cis,cis-muconate cycloisomerase	NA	NA	NA	0	149
PA0231	261179	261970	+	beta-ketoadipate enol-lactone hydrolase	NA	NA	NA	0	149
PA0232	261981	262382	+	gamma-carboxymuconolactone decarboxylase	NA	NA	NA	0	149
PA0233	262557	263498	+	transcriptional regulator	NA	NA	NA	1	150
PA0234	263689	264522	+	hypothetical protein	NA	NA	NA	1	151
PA0235	264964	266310	-	4-hydroxybenzoate transporter PcaK	NA	NA	NA	1	152
PA0236	266616	267395	+	transcriptional regulator	NA	NA	NA	1	153
PA0237	267638	268681	+	oxidoreductase	NA	NA	NA	1	154
PA0238	268704	269519	+	hypothetical protein	NA	NA	NA	0	154
PA0239	269669	270547	+	hypothetical protein	NA	NA	NA	1	155
PA0240	270573	271838	-	porin	NA	NA	NA	1	156
PA0241	271904	273229	-	major facilitator superfamily (MFS)	NA	NA	NA	1	157
PA0242	273775	275679	+	hypothetical protein	NA	NA	NA	1	158
PA0243	275772	276440	+	transcriptional regulator	NA	NA	NA	1	159
PA0244	276480	277334	-	shikimate 5-dehydrogenase	NA	NA	NA	0	160
PA0245	277331	277777	-	3-dehydroquinate dehydratase	NA	NA	NA	1	160
PA0246	277894	279399	-	major facilitator superfamily (MFS)	NA	NA	NA	1	161
PA0247	279574	280758	-	4-hydroxybenzoate 3-monooxygenase	NA	NA	NA	1	162
PA0248	280936	281802	+	transcriptional regulator	NA	NA	NA	1	163
PA0249	281799	282245	-	acetyltransferase	NA	NA	NA	1	164
PA0250	282323	282757	-	hypothetical protein	NA	NA	NA	1	165
PA0251	282912	283553	-	hypothetical protein	NA	NA	NA	1	166
PA0252	283818	284105	-	hypothetical protein	NA	NA	NA	1	167
PA0253	284197	284673	-	transcriptional regulator	NA	NA	NA	1	168
PA0254	284714	286204	-	hypothetical protein	NA	NA	NA	1	169
PA0255	286338	287024	-	hypothetical protein	NA	NA	NA	1	170
PA0256	287188	288120	-	hypothetical protein	NA	NA	NA	1	171
PA0257	288384	289175	-	hypothetical protein	NA	NA	NA	0	172
PA0258	289205	289390	-	hypothetical protein	NA	NA	NA	1	172
PA0259	289562	291004	-	hypothetical protein	NA	NA	NA	1	173
PA0260	291154	293304	-	hypothetical protein	NA	NA	NA	0	174
PA0261	293301	293798	-	hypothetical protein	NA	NA	NA	0	174
PA0262	293802	296861	-	hypothetical protein	NA	NA	NA	1	174
PA0263	297043	297561	-	secreted protein Hcp	NA	NA	NA	1	175
PA0263.1	298816	298892	-	tRNA-Arg	NA	NA	NA	1	176
PA0265	299522	300973	+	succinate-semialdehyde dehydrogenase I	NA	NA	NA	1	177
PA0266	301218	302498	+	4-aminobutyrate aminotransferase	302588	32	90	1	178
PA0267	302824	304023	+	hypothetical protein	NA	NA	NA	1	179
PA0268	304177	305598	-	transcriptional regulator	NA	NA	NA	1	180
PA0269	305725	306162	+	hypothetical protein	NA	NA	NA	1	181
PA0270	306174	306581	+	hypothetical protein	NA	NA	NA	0	181
PA0271	306615	306899	+	hypothetical protein	NA	NA	NA	0	181
PA0272	306896	307828	-	transcriptional regulator	NA	NA	NA	1	182
PA0273	307878	309092	-	major facilitator superfamily (MFS)	NA	NA	NA	1	183
PA0274	309255	310025	-	hypothetical protein	NA	NA	NA	1	184
PA0275	310134	310820	-	transcriptional regulator	NA	NA	NA	1	185
PA0276	310896	311411	+	hypothetical protein	NA	NA	NA	1	186
PA0277	311451	312209	-	hypothetical protein	311365	175	86	1	187
PA0278	312381	313133	-	hypothetical protein	NA	NA	NA	1	188
PA0279	313227	313925	+	transcriptional regulator	NA	NA	NA	1	189
PA0280	313938	314927	-	sulfate transporter CysA	313876	8	62	0	190
PA0281	314931	315800	-	sulfate transporter CysW	NA	NA	NA	0	190
PA0282	315811	316629	-	sulfate transporter CysT	NA	NA	NA	1	190
PA0283	316791	317789	-	sulfate-binding protein	NA	NA	NA	1	191
PA0284	317966	318148	-	hypothetical protein	NA	NA	NA	1	192
PA0285	318312	320594	-	hypothetical protein	NA	NA	NA	1	193
PA0286	320766	321944	+	delta-9 fatty acid desaturase DesA	322015	29	71	1	194
PA0287	322175	323560	+	3-guanidinopropionate transporter	NA	NA	NA	1	195
PA0288	323616	324572	+	3-guanidinopropionase	NA	NA	NA	1	196
PA0289	324625	325587	+	transcriptional activator GpuR	NA	NA	NA	1	197
PA0290	325700	326671	+	hypothetical protein	NA	NA	NA	1	198
PA0291	327284	328666	+	anaerobically-induced outer membrane porin	328722	39	56	1	199
PA0292	328801	329907	-	agmatine deiminase	NA	NA	NA	1	200
PA0293	329993	330871	-	N-carbamoylputrescine amidohydrolase	NA	NA	NA	1	201
PA0294	331034	331699	-	transcriptional regulator AguR	NA	NA	NA	1	202
PA0295	331762	332823	-	periplasmic polyamine binding protein	NA	NA	NA	1	203
PA0296	333079	334455	-	glutamine synthetase	332965	79	114	1	204
PA0297	334734	335486	+	glutamine amidotransferase	NA	NA	NA	1	205
PA0298	335527	336885	+	glutamine synthetase	NA	NA	NA	1	206
PA0299	336951	338321	+	aminotransferase	338412	51	91	1	207
PA0300	338437	339540	+	polyamine transporter	339631	82	91	1	208
PA0301	339959	341056	+	polyamine transporter	NA	NA	NA	1	209
PA0302	341111	342265	+	polyamine transporter PotG	NA	NA	NA	1	210
PA0303	342292	343173	+	polyamine transporter PotH	NA	NA	NA	0	210
PA0304	343256	344125	+	polyamine transporter PotI	344170	40	45	1	211
PA0305	344303	346690	-	hypothetical protein	NA	NA	NA	1	212
PA0306	346801	347853	+	transcriptional regulator	NA	NA	NA	1	213
PA0306a	347832	348335	-	transcriptional regulator	347777	28	55	1	214
PA0307	348440	349051	-	hypothetical protein	NA	NA	NA	1	215
PA0308	349050	350069	+	hypothetical protein	NA	NA	NA	1	216
PA0309	350089	350841	-	hypothetical protein	NA	NA	NA	1	217
PA0310	350890	351588	+	hypothetical protein	NA	NA	NA	1	218
PA0311	351610	352164	-	hypothetical protein	NA	NA	NA	1	219
PA0312	352430	352924	+	hypothetical protein	NA	NA	NA	1	220
PA0313	352927	353619	-	L-cysteine ABC transporter protein YecS	NA	NA	NA	1	221
PA0314	353691	354461	-	L-cysteine ABC transporter protein FliY	NA	NA	NA	1	222
PA0315	354754	355191	+	hypothetical protein	355229	85	38	1	223
PA0316	355248	356477	-	D-3-phosphoglycerate dehydrogenase	355199	127	49	1	224
PA0317	356681	358075	+	hypothetical protein	358118	20	43	1	225
PA0318	358167	358832	+	hypothetical protein	NA	NA	NA	1	226
PA0319	358931	359920	+	hypothetical protein	NA	NA	NA	1	227
PA0320	359982	360332	+	hypothetical protein	NA	NA	NA	1	228
PA0321	360413	361447	-	acetylpolyamine aminohydrolase	NA	NA	NA	0	229
PA0322	361463	362857	-	transporter	NA	NA	NA	1	229
PA0323	363278	364321	-	ABC transporter	NA	NA	NA	1	230
PA0324	364369	365157	-	ABC transporter permease	NA	NA	NA	0	231
PA0325	365154	366083	-	ABC transporter permease	NA	NA	NA	0	231
PA0326	366080	367129	-	ABC transporter ATP-binding protein	NA	NA	NA	1	231
PA0327	367457	368422	+	hypothetical protein	NA	NA	NA	1	232
PA0328	368462	370405	-	hypothetical protein	NA	NA	NA	1	233
PA0329	370706	371038	-	hypothetical protein	370664	88	42	1	234
PA0330	371162	371833	-	ribose-5-phosphate isomerase A	NA	NA	NA	1	235
PA0331	372091	373605	+	threonine dehydratase	NA	NA	NA	1	236
PA0332	373725	374192	+	hypothetical protein	NA	NA	NA	1	237
PA0333	374243	375514	+	hypothetical protein	NA	NA	NA	1	238
PA0334	375951	377189	-	major facilitator superfamily (MFS)	NA	NA	NA	1	239
PA0335	377239	377892	-	hypothetical protein	NA	NA	NA	1	240
PA0336	378096	378575	+	dinucleoside polyphosphate hydrolase	NA	NA	NA	1	241
PA0337	378598	380877	+	phosphoenolpyruvate-protein phosphotransferase	NA	NA	NA	0	241
PA0338	380903	382033	+	hypothetical protein	NA	NA	NA	0	241
PA0339	382037	382792	-	hypothetical protein	NA	NA	NA	1	242
PA0340	382914	383717	+	hypothetical protein	NA	NA	NA	1	243
PA0341	383727	384527	+	prolipoprotein diacylglyceryl transferase	NA	NA	NA	0	243
PA0342	384733	385527	+	thymidylate synthase	NA	NA	NA	1	244
PA0343	385554	386351	-	hypothetical protein	NA	NA	NA	0	245
PA0344	386386	387765	-	hypothetical protein	NA	NA	NA	0	245
PA0345	387758	389143	-	hypothetical protein	NA	NA	NA	1	245
PA0346	389334	389696	+	hypothetical protein	NA	NA	NA	1	246
PA0347	389733	390884	-	glycerophosphoryl diester phosphodiesterase,	NA	NA	NA	1	247
PA0348	391094	392188	+	hypothetical protein	NA	NA	NA	1	248
PA0349	392185	393225	+	hypothetical protein	NA	NA	NA	0	248
PA0350	393308	393814	+	dihydrofolate reductase	NA	NA	NA	1	249
PA0351	393830	394303	-	hypothetical protein	NA	NA	NA	1	250
PA0352	394442	395827	-	transporter	NA	NA	NA	1	251
PA0353	396057	397895	-	dihydroxy-acid dehydratase	396011	36	46	1	252
PA0354	398224	399420	-	hypothetical protein	NA	NA	NA	1	253
PA0355	399493	400032	-	protease PfpI	NA	NA	NA	1	254
PA0356	400248	401072	+	hypothetical protein	NA	NA	NA	1	255
PA0357	401131	401943	+	formamidopyrimidine-DNA glycosylase	NA	NA	NA	1	256
PA0358	402020	402598	+	hypothetical protein	NA	NA	NA	1	257
PA0359	402681	403025	+	hypothetical protein	403071	20	46	1	258
PA0360	403295	404281	+	hypothetical protein	NA	NA	NA	1	259
PA0361	404386	406119	-	gamma-glutamyltranspeptidase	NA	NA	NA	1	260
PA0362	406247	406498	-	ferredoxin (4Fe-4S)	NA	NA	NA	1	261
PA0363	406619	407098	-	phosphopantetheine adenylyltransferase	406555	27	64	1	262
PA0364	407250	408845	-	oxidoreductase	NA	NA	NA	1	263
PA0365	408901	409449	-	hypothetical protein	NA	NA	NA	1	264
PA0366	409504	410934	-	aldehyde dehydrogenase	NA	NA	NA	1	265
PA0367	411224	411871	+	transcriptional regulator	NA	NA	NA	1	266
PA0367a	411856	412266	-	acetyltransferase	NA	NA	NA	1	267
PA0368	412329	413327	-	hypothetical protein	NA	NA	NA	1	268
PA0370	413933	414529	-	hypothetical protein	NA	NA	NA	0	269
PA0371	414529	416016	-	hypothetical protein	NA	NA	NA	0	269
PA0372	416009	417406	-	zinc protease	NA	NA	NA	1	269
PA0373	417527	418894	+	signal recognition particle receptor FtsY	NA	NA	NA	1	270
PA0374	418891	419562	+	cell division protein FtsE	NA	NA	NA	0	270
PA0375	419562	420569	+	cell division protein FtsX	NA	NA	NA	0	270
PA0376	420683	421537	+	RNA polymerase factor sigma-32	421585	177	48	1	271
PA0377	421602	422207	+	hypothetical protein	NA	NA	NA	1	272
PA0378	422212	422943	-	monofunctional biosynthetic peptidoglycan	NA	NA	NA	1	273
PA0379	422980	423357	+	hypothetical protein	NA	NA	NA	1	274
PA0380	423460	423660	+	sulfur carrier protein ThiS	NA	NA	NA	1	275
PA0381	423719	424516	+	thiazole synthase	NA	NA	NA	1	276
PA0382	424670	425341	+	tRNA (guanine-N(7)-)-methyltransferase	425391	15	50	1	277
PA0383	425504	426850	+	hypothetical protein	NA	NA	NA	1	278
PA0384	426863	427120	-	hypothetical protein	NA	NA	NA	1	279
PA0385	427182	427505	-	hypothetical protein	NA	NA	NA	1	280
PA0386	427586	428740	-	coproporphyrinogen III oxidase	NA	NA	NA	1	281
PA0387	428861	429454	-	deoxyribonucleotide triphosphate	428821	41	40	0	282
PA0388	429451	429870	-	hypothetical protein	NA	NA	NA	1	282
PA0389	430002	430622	-	hypothetical protein	429903	14	99	0	283
PA0390	430630	431769	-	homoserine O-acetyltransferase	NA	NA	NA	1	283
PA0391	431858	433825	-	hypothetical protein	NA	NA	NA	1	284
PA0392	434226	434819	-	hypothetical protein	NA	NA	NA	0	285
PA0393	434830	435651	-	pyrroline-5-carboxylate reductase	NA	NA	NA	0	285
PA0394	435663	436355	-	hypothetical protein	NA	NA	NA	1	285
PA0395	436570	437604	+	twitching motility protein PilT	NA	NA	NA	1	286
PA0396	437782	438930	+	twitching motility protein PilU	NA	NA	NA	1	287
PA0397	438938	439837	-	cation efflux system protein	NA	NA	NA	1	288
PA0398	439991	440395	+	hypothetical protein	440442	11	47	1	289
PA0399	440638	442011	+	cystathionine beta-synthase	NA	NA	NA	1	290
PA0400	442008	443192	+	cystathionine gamma-lyase	NA	NA	NA	0	290
PA0401	443419	444690	-	dihydroorotase	443374	69	45	0	291
PA0402	444687	445691	-	aspartate carbamoyltransferase	NA	NA	NA	0	291
PA0403	445715	446227	-	bifunctional pyrimidine regulatory protein	NA	NA	NA	1	291
PA0404	446339	446773	-	Holliday junction resolvase-like protein	NA	NA	NA	0	292
PA0405	446773	447342	-	hypothetical protein	NA	NA	NA	1	292
PA0406	447391	448350	-	protein TonB3	NA	NA	NA	1	293
PA0407	448431	449384	-	glutathione synthetase	448398	26	33	1	294
PA0408	449639	450046	+	twitching motility protein PilG	NA	NA	NA	1	295
PA0409	450093	450458	+	twitching motility protein PilH	NA	NA	NA	1	296
PA0410	450509	451045	+	twitching motility protein PilI	NA	NA	NA	1	297
PA0411	451130	453178	+	twitching motility protein PilJ	453220	9	42	1	298
PA0412	453239	454114	+	methyltransferase PilK	NA	NA	NA	1	299
PA0413	454126	461544	+	chemotactic signal transduction system protein	NA	NA	NA	0	299
PA0414	461537	462568	+	methylesterase	NA	NA	NA	0	299
PA0415	462565	463071	+	chemotaxis protein	NA	NA	NA	0	299
PA0416	463079	463873	+	transcriptional regulator	NA	NA	NA	0	299
PA0417	463949	464560	+	chemotaxis protein	NA	NA	NA	1	300
PA0418	464568	465983	-	hypothetical protein	NA	NA	NA	0	301
PA0419	466018	466740	-	16S ribosomal RNA methyltransferase RsmE	NA	NA	NA	1	301
PA0420	466833	468236	-	adenosylmethionine-8-amino-7-oxononanoate	NA	NA	NA	1	302
PA0421	468410	469900	+	hypothetical protein	469990	6	90	1	303
PA0422	470081	470650	+	hypothetical protein	NA	NA	NA	1	304
PA0423	470662	471237	+	hypothetical protein	471283	101	46	0	304
PA0424	471306	471749	-	multidrug resistance operon repressor MexR	471251	18	55	1	305
PA0425	472024	473175	+	resistance-nodulation-cell division (RND)	NA	NA	NA	1	306
PA0426	473191	476331	+	resistance-nodulation-cell division (RND)	NA	NA	NA	0	306
PA0427	476333	477790	+	multidrug ABC transporter	477840	49	50	0	306
PA0428	477886	479805	-	ATP-dependent RNA helicase	477809	98	77	1	307
PA0429	480056	481126	-	hypothetical protein	NA	NA	NA	1	308
PA0430	481196	482068	-	5,10-methylenetetrahydrofolate reductase	481144	14	52	1	309
PA0431	482111	482665	-	hypothetical protein	NA	NA	NA	1	310
PA0432	482706	484115	-	S-adenosyl-L-homocysteine hydrolase	482667	35	39	1	311
PA0433	484404	484838	+	hypothetical protein	NA	NA	NA	1	312
PA0434	484964	487156	+	hypothetical protein	NA	NA	NA	1	313
PA0435	487167	488645	+	hypothetical protein	NA	NA	NA	0	313
PA0436	488730	489350	+	transcriptional regulator	NA	NA	NA	1	314
PA0437	489387	490658	-	cytosine deaminase	NA	NA	NA	0	315
PA0438	490648	491898	-	cytosine permease	NA	NA	NA	1	315
PA0439	492080	493357	-	dihydropyrimidine dehydrogenase	NA	NA	NA	0	316
PA0440	493354	494721	-	oxidoreductase	NA	NA	NA	1	316
PA0441	494816	496255	-	phenylhydantoinase	NA	NA	NA	1	317
PA0442	496362	496478	-	hypothetical protein	NA	NA	NA	1	318
PA0443	496871	498361	+	transporter	NA	NA	NA	1	319
PA0444	498420	499703	+	allantoate amidohydrolase	NA	NA	NA	1	320
PA0445	500104	501120	-	transposase	NA	NA	NA	1	321
PA0446	501376	502599	-	hypothetical protein	NA	NA	NA	1	322
PA0447	502719	503900	-	glutaryl-CoA dehydrogenase	NA	NA	NA	1	323
PA0448	504121	505029	+	transcriptional regulator	NA	NA	NA	1	324
PA0449	505047	505586	+	hypothetical protein	505628	18	42	0	324
PA0450	505629	507251	-	phosphate transporter	NA	NA	NA	1	325
PA0451	507631	508962	+	hypothetical protein	NA	NA	NA	1	326
PA0451a	509861	510592	+	amino acid ABC transporter substrate-binding	NA	NA	NA	1	327
PA0452	508959	509753	+	stomatin-like protein	NA	NA	NA	0	326
PA0454	510589	512790	-	hypothetical protein	NA	NA	NA	1	328
PA0455	513051	514427	-	ATP-dependent RNA helicase DbpA	NA	NA	NA	1	329
PA0456	514775	514984	+	cold-shock protein	515035	598	51	1	330
PA0457	515135	515659	+	hypothetical protein	NA	NA	NA	1	331
PA0457.1	515653	516027	-	hypothetical protein	NA	NA	NA	0	332
PA0458	516029	517462	-	major facilitator superfamily (MFS)	NA	NA	NA	1	332
PA0459	518083	520635	+	ClpA/B protease ATP binding subunit	NA	NA	NA	1	333
PA0460	520737	521315	+	hypothetical protein	NA	NA	NA	1	334
PA0461	521630	522517	-	acyltransferase	521587	12	43	1	335
PA0462	522660	523169	+	hypothetical protein	NA	NA	NA	1	336
PA0463	523254	523943	+	DNA-binding response regulator CreB	NA	NA	NA	1	337
PA0464	523943	525367	+	sensory histidine kinase CreC	NA	NA	NA	0	337
PA0465	525469	526827	+	hypothetical protein	NA	NA	NA	1	338
PA0466	526877	527179	+	hypothetical protein	NA	NA	NA	1	339
PA0467	527324	527944	-	hypothetical protein	NA	NA	NA	0	340
PA0468	527963	528913	-	hypothetical protein	NA	NA	NA	1	340
PA0469	528999	529856	+	hypothetical protein	NA	NA	NA	1	341
PA0470	530029	532437	-	ferrichrome receptor FiuA	NA	NA	NA	1	342
PA0471	532541	533512	-	transmembrane sensor	NA	NA	NA	0	343
PA0472	533509	534027	-	RNA polymerase sigma factor	NA	NA	NA	1	343
PA0473	534196	534945	+	glutathione S-transferase	535038	9	93	1	344
PA0474	535085	535489	+	hypothetical protein	NA	NA	NA	1	345
PA0475	535539	536108	+	transcriptional regulator	NA	NA	NA	1	346
PA0476	536142	537869	-	permease	NA	NA	NA	1	347
PA0477	538217	539143	-	transcriptional regulator	NA	NA	NA	1	348
PA0478	539231	539707	+	N-acetyltransferase	NA	NA	NA	1	349
PA0479	539785	540735	-	transcriptional regulator	NA	NA	NA	1	350
PA0480	540839	541636	+	hydrolase	NA	NA	NA	1	351
PA0481	541679	542122	+	hypothetical protein	NA	NA	NA	1	352
PA0482	542170	544347	-	malate synthase G	542120	68	50	1	353
PA0483	544654	545097	+	acetyltransferase	NA	NA	NA	1	354
PA0484	545129	545644	+	hypothetical protein	NA	NA	NA	0	354
PA0485	546334	547230	-	hypothetical protein	NA	NA	NA	1	355
PA0486	547432	548406	-	serine/threonine protein kinase	NA	NA	NA	1	356
PA0487	548468	549226	-	molybdenum transport regulator	NA	NA	NA	1	357
PA0488	549294	549614	-	hypothetical protein	NA	NA	NA	1	358
PA0489	549656	550381	-	phosphoribosyl transferase	NA	NA	NA	1	359
PA0490	550520	550813	-	hypothetical protein	NA	NA	NA	1	360
PA0491	550867	551793	-	transcriptional regulator	NA	NA	NA	1	361
PA0492	551911	552669	+	hypothetical protein	NA	NA	NA	1	362
PA0493	552746	552994	+	hypothetical protein	NA	NA	NA	1	363
PA0494	553005	554381	+	acetyl-CoA carboxylase biotin carboxylase	NA	NA	NA	0	363
PA0495	554383	555261	+	hypothetical protein	NA	NA	NA	0	363
PA0496	555251	556228	+	hypothetical protein	556274	11	46	0	363
PA0497	556275	557276	-	hypothetical protein	NA	NA	NA	1	364
PA0498	557354	558361	-	hypothetical protein	NA	NA	NA	0	365
PA0499	558377	559078	-	pili assembly chaperone	NA	NA	NA	1	365
PA0500	559644	560702	+	biotin synthase	NA	NA	NA	1	366
PA0501	560808	562013	+	8-amino-7-oxononanoate synthase	NA	NA	NA	1	367
PA0502	562006	562728	+	biotin biosynthesis protein bioH	NA	NA	NA	0	367
PA0503	562721	563545	+	biotin synthesis protein BioC	NA	NA	NA	0	367
PA0504	563549	564235	+	dithiobiotin synthetase	NA	NA	NA	0	367
PA0505	564344	564574	+	hypothetical protein	NA	NA	NA	1	368
PA0506	564914	566719	+	acyl-CoA dehydrogenase	NA	NA	NA	1	369
PA0507	566932	568728	+	acyl-CoA dehydrogenase	NA	NA	NA	1	370
PA0508	569002	570780	+	acyl-CoA dehydrogenase	NA	NA	NA	1	371
PA0509	571111	572592	-	cytochrome C	NA	NA	NA	0	372
PA0510	572583	573422	-	uroporphyrin-III C-methyltransferase	NA	NA	NA	0	372
PA0511	573433	574596	-	heme d1 biosynthesis protein NirJ	NA	NA	NA	0	372
PA0512	574590	575105	-	hypothetical protein	NA	NA	NA	0	372
PA0513	575080	575523	-	transcriptional regulator	NA	NA	NA	0	372
PA0514	575516	576040	-	heme d1 biosynthesis protein NirL	NA	NA	NA	0	372
PA0515	576037	576489	-	transcriptional regulator	NA	NA	NA	0	372
PA0516	576498	577676	-	heme d1 biosynthesis protein NirF	NA	NA	NA	0	372
PA0517	577673	578032	-	cytochrome C	NA	NA	NA	0	372
PA0518	578029	578343	-	cytochrome C-551	NA	NA	NA	1	372
PA0519	578394	580100	-	nitrite reductase	NA	NA	NA	1	373
PA0520	580316	581098	+	regulatory protein NirQ	NA	NA	NA	1	374
PA0521	581133	581660	+	cytochrome C oxidase subunit	NA	NA	NA	0	374
PA0522	581668	581925	+	hypothetical protein	NA	NA	NA	0	374
PA0523	582015	582455	+	nitric-oxide reductase subunit C	NA	NA	NA	1	375
PA0524	582455	583855	+	nitric-oxide reductase subunit B	NA	NA	NA	0	375
PA0525	583857	585695	+	dinitrification protein NorD	NA	NA	NA	0	375
PA0526	585702	585896	-	hypothetical protein	NA	NA	NA	1	376
PA0527	585980	586663	-	transcriptional regulator Dnr	NA	NA	NA	1	377
PA0527.1	586867	586990	+	regulatory RNA RsmY	587009	54195	19	1	378
PA0528	587017	587895	-	transcriptional regulator	NA	NA	NA	1	379
PA0529	587997	588698	+	hypothetical protein	NA	NA	NA	1	380
PA0530	588924	590105	+	class III pyridoxal phosphate-dependent	NA	NA	NA	1	381
PA0531	590105	590821	+	glutamine amidotransferase	NA	NA	NA	0	381
PA0532	590896	591402	-	hypothetical protein	NA	NA	NA	1	382
PA0533	591445	592935	+	transcriptional regulator	NA	NA	NA	1	383
PA0534	593273	594562	+	hypothetical protein	NA	NA	NA	1	384
PA0535	594580	595134	+	transcriptional regulator	NA	NA	NA	0	384
PA0536	595245	596270	-	hypothetical protein	595210	34	35	0	385
PA0537	596274	596882	-	hypothetical protein	NA	NA	NA	1	385
PA0538	596970	597479	-	disulfide bond formation protein	NA	NA	NA	1	386
PA0539	597708	598538	+	hypothetical protein	NA	NA	NA	1	387
PA0540	598608	598994	+	hypothetical protein	NA	NA	NA	1	388
PA0541	599107	599565	+	hypothetical protein	NA	NA	NA	1	389
PA0542	599757	600176	-	hypothetical protein	599608	12	149	1	390
PA0543	600426	601394	+	hypothetical protein	NA	NA	NA	1	391
PA0544	601398	602141	-	hypothetical protein	NA	NA	NA	1	392
PA0545	602346	603650	+	hypothetical protein	NA	NA	NA	1	393
PA0546	603706	604896	-	S-adenosylmethionine synthetase	603663	122	43	0	394
PA0547	604912	605913	-	transcriptional regulator	NA	NA	NA	1	394
PA0548	606160	608157	+	transketolase	608256	103	99	1	395
PA0549	608157	609221	+	hypothetical protein	NA	NA	NA	0	395
PA0550	609202	609999	-	hypothetical protein	NA	NA	NA	1	396
PA0551	610214	611275	+	D-erythrose 4-phosphate dehydrogenase	NA	NA	NA	1	397
PA0552	611281	612444	+	phosphoglycerate kinase	NA	NA	NA	0	397
PA0553	612517	612717	+	hypothetical protein	NA	NA	NA	1	398
PA0554	612877	613218	+	hypothetical protein	NA	NA	NA	1	399
PA0555	613338	614402	+	fructose-1,6-bisphosphate aldolase	614447	127	45	1	400
PA0556	614468	614950	+	hypothetical protein	NA	NA	NA	1	401
PA0557	614952	615608	-	hypothetical protein	NA	NA	NA	1	402
PA0558	615607	616374	+	hypothetical protein	NA	NA	NA	1	403
PA0559	616371	617549	-	hypothetical protein	NA	NA	NA	1	404
PA0560	617662	618150	+	hypothetical protein	NA	NA	NA	1	405
PA0561	618176	619330	+	hypothetical protein	NA	NA	NA	0	405
PA0562	619332	620006	-	hydrolase	NA	NA	NA	1	406
PA0563	620135	620488	-	hypothetical protein	620101	1548	34	1	407
PA0564	620666	621577	-	transcriptional regulator	NA	NA	NA	1	408
PA0565	621695	622033	+	hypothetical protein	NA	NA	NA	1	409
PA0566	622023	622538	-	hypothetical protein	NA	NA	NA	1	410
PA0567	622726	622884	+	hypothetical protein	NA	NA	NA	1	411
PA0568	622894	623352	-	hypothetical protein	NA	NA	NA	0	412
PA0569	623368	623838	-	hypothetical protein	NA	NA	NA	0	412
PA0570	623852	624199	-	hypothetical protein	NA	NA	NA	0	412
PA0571	624189	624803	-	hypothetical protein	NA	NA	NA	1	412
PA0572	624994	627765	-	hypothetical protein	NA	NA	NA	1	413
PA0573	628335	628670	-	hypothetical protein	NA	NA	NA	1	414
PA0574	628763	629884	-	hypothetical protein	NA	NA	NA	1	415
PA0574.1	630434	630510	-	tRNA-Met	630401	110	33	0	416
PA0575	630527	634264	-	hypothetical protein	NA	NA	NA	1	416
PA0576	634371	636224	-	RNA polymerase sigma factor RpoD	634333	398	38	1	417
PA0577	636304	638298	-	DNA primase	NA	NA	NA	1	418
PA0578	638381	638830	-	hypothetical protein	NA	NA	NA	1	419
PA0579	638900	639115	-	30S ribosomal protein S21	638841	715	59	1	420
PA0580	639316	640341	+	DNA-binding/iron metalloprotein/AP	NA	NA	NA	1	421
PA0581	640420	640989	-	glycerol-3-phosphate acyltransferase PlsY	NA	NA	NA	1	422
PA0582	641073	641426	+	dihydroneopterin aldolase	NA	NA	NA	1	423
PA0583	641417	641959	+	hypothetical protein	NA	NA	NA	0	423
PA0584	641932	643164	-	multifunctional tRNA nucleotidyl	NA	NA	NA	1	424
PA0585	643208	643714	-	hypothetical protein	NA	NA	NA	1	425
PA0586	643808	645361	-	SpoVR family protein	NA	NA	NA	0	426
PA0587	645358	646629	-	hypothetical protein	NA	NA	NA	1	426
PA0588	646730	648652	-	hypothetical protein	NA	NA	NA	1	427
PA0589	648931	649263	-	thiosulfate sulfurtransferase	NA	NA	NA	1	428
PA0590	649307	650158	-	diadenosine tetraphosphatase	NA	NA	NA	0	429
PA0591	650158	650538	-	ApaG protein	NA	NA	NA	0	429
PA0592	650575	651381	-	dimethyladenosine transferase	NA	NA	NA	1	429
PA0593	651497	652483	-	4-hydroxythreonine-4-phosphate dehydrogenase	NA	NA	NA	0	430
PA0594	652480	653772	-	peptidyl-prolyl cis-trans isomerase SurA	NA	NA	NA	0	430
PA0595	653753	656527	-	organic solvent tolerance protein OstA	653716	14	37	1	430
PA0596	656654	657670	+	hypothetical protein	NA	NA	NA	1	431
PA0597	657667	658341	+	nucleotidyl transferase	NA	NA	NA	0	431
PA0598	658343	659101	+	hypothetical protein	NA	NA	NA	0	431
PA0599	659102	660163	-	hypothetical protein	NA	NA	NA	1	432
PA0600	660315	662708	+	two-component sensor	NA	NA	NA	1	433
PA0601	662754	663386	+	two-component response regulator	NA	NA	NA	1	434
PA0602	663515	664549	+	ABC transporter	NA	NA	NA	1	435
PA0603	664783	665892	+	ABC transporter ATP-binding protein	NA	NA	NA	1	436
PA0604	665948	666994	+	ABC transporter	NA	NA	NA	1	437
PA0605	667108	668355	+	ABC transporter permease	NA	NA	NA	1	438
PA0606	668461	669291	+	ABC transporter permease	NA	NA	NA	1	439
PA0607	669415	670089	+	ribulose-phosphate 3-epimerase	NA	NA	NA	1	440
PA0608	670089	670907	+	phosphoglycolate phosphatase	NA	NA	NA	0	440
PA0609	670980	672458	+	anthranilate synthase component I	NA	NA	NA	1	441
PA0610	672777	673091	-	transcriptional regulator PrtN	672731	11	46	1	442
PA0611	673191	673961	-	transcriptional regulator PrtR	NA	NA	NA	1	443
PA0612	674419	674619	+	repressor PtrB	NA	NA	NA	1	444
PA0613	674667	675026	+	hypothetical protein	675090	228	64	1	445
PA0614	675390	675839	+	hypothetical protein	NA	NA	NA	1	446
PA0615	675861	676376	+	hypothetical protein	NA	NA	NA	0	446
PA0616	676373	676930	+	hypothetical protein	676999	6	69	0	446
PA0617	677083	677409	+	bacteriophage protein	NA	NA	NA	1	447
PA0618	677406	678293	+	bacteriophage protein	NA	NA	NA	0	447
PA0619	678286	678819	+	bacteriophage protein	NA	NA	NA	0	447
PA0620	678821	680896	+	bacteriophage protein	NA	NA	NA	0	447
PA0621	680893	681351	+	hypothetical protein	681375	17	24	0	447
PA0622	681394	682554	+	bacteriophage protein	682683	16	129	1	448
PA0623	682567	683070	+	bacteriophage protein	683201	33	131	0	448
PA0624	683085	683429	+	hypothetical protein	683548	45	119	0	448
PA0625	683599	685836	+	hypothetical protein	NA	NA	NA	1	449
PA0626	685846	686718	+	hypothetical protein	NA	NA	NA	0	449
PA0627	686693	686899	+	hypothetical protein	686940	34	41	0	449
PA0628	686957	687946	+	hypothetical protein	688047	7	101	1	450
PA0629	687979	688608	+	hypothetical protein	NA	NA	NA	0	450
PA0630	688605	688967	+	hypothetical protein	NA	NA	NA	0	450
PA0631	688964	689221	+	hypothetical protein	NA	NA	NA	0	450
PA0633	689537	690031	+	hypothetical protein	NA	NA	NA	1	451
PA0634	690043	690390	+	hypothetical protein	690448	13	58	0	451
PA0635	690420	690674	+	hypothetical protein	690704	282	30	0	451
PA0636	690721	692556	+	hypothetical protein	NA	NA	NA	1	452
PA0637	692549	692890	+	hypothetical protein	NA	NA	NA	0	452
PA0638	692898	693593	+	bacteriophage protein	NA	NA	NA	0	452
PA0639	693596	694366	+	hypothetical protein	NA	NA	NA	0	452
PA0640	694421	695023	+	bacteriophage protein	NA	NA	NA	1	453
PA0641	695082	698696	+	bacteriophage protein	NA	NA	NA	1	454
PA0643	699744	700835	+	hypothetical protein	NA	NA	NA	1	455
PA0644	700835	701170	+	hypothetical protein	NA	NA	NA	0	455
PA0645	701151	701381	+	hypothetical protein	701443	6	62	0	455
PA0646	701477	702529	+	hypothetical protein	NA	NA	NA	1	456
PA0647	702529	702831	+	hypothetical protein	NA	NA	NA	0	456
PA0648	702828	703058	+	hypothetical protein	703103	59	45	0	456
PA0649	703477	704082	+	anthranilate synthase component II	NA	NA	NA	1	457
PA0650	704084	705133	+	anthranilate phosphoribosyltransferase	NA	NA	NA	0	457
PA0651	705130	705966	+	indole-3-glycerol phosphate synthase	706018	23	52	0	457
PA0652	706028	706672	-	cAMP-regulatory protein	705986	26	42	1	458
PA0653	706944	707366	+	hypothetical protein	NA	NA	NA	1	459
PA0654	707686	708480	+	S-adenosylmethionine decarboxylase	708525	87	45	1	460
PA0655	708535	709182	-	hypothetical protein	708494	34	41	1	461
PA0656	709282	709620	-	HIT family protein	NA	NA	NA	1	462
PA0657	709699	711180	+	ATPase	NA	NA	NA	1	463
PA0658	711220	712020	-	short-chain dehydrogenase	NA	NA	NA	1	464
PA0659	712081	713157	-	hypothetical protein	712031	26	50	1	465
PA0660	713279	714247	-	hypothetical protein	NA	NA	NA	0	466
PA0661	714264	714686	-	hypothetical protein	NA	NA	NA	1	466
PA0662	714977	716011	+	N-acetyl-gamma-glutamyl-phosphate reductase	NA	NA	NA	1	467
PA0663	716011	716730	+	hypothetical protein	NA	NA	NA	0	467
PA0664	716731	717153	+	hypothetical protein	NA	NA	NA	0	467
PA0665	717231	717581	+	iron-sulfur cluster insertion protein ErpA	717632	16	51	1	468
PA0666	717635	718726	-	anhydro-N-acetylmuramic acid kinase	717599	7	36	0	469
PA0667	718729	720072	-	hypothetical protein	718630	23	99	1	469
PA0668	720357	721556	+	tyrosyl-tRNA synthetase	NA	NA	NA	1	470
PA0668.1	722096	723631	+	16S ribosomal RNA	NA	NA	NA	1	471
PA0668.2	723696	723772	+	tRNA-Ile	NA	NA	NA	1	472
PA0668.3	723801	723876	+	tRNA-Ala	NA	NA	NA	0	472
PA0668.4	724103	726993	+	23S ribosomal RNA	NA	NA	NA	1	473
PA0668.5	727136	727255	+	5S ribosomal RNA	NA	NA	NA	1	474
PA0669	727608	730703	-	DNA polymerase subunit alpha	NA	NA	NA	0	475
PA0670	730679	732094	-	hypothetical protein	NA	NA	NA	0	475
PA0671	732102	732653	-	hypothetical protein	NA	NA	NA	1	475
PA0672	732959	733555	+	heme oxygenase	733632	13	77	1	476
PA0673	733673	733993	-	hypothetical protein	NA	NA	NA	1	477
PA0674	734159	734875	+	VreA protein	NA	NA	NA	1	478
PA0675	734872	735417	+	ECF sigma factor VreI	NA	NA	NA	0	478
PA0676	735487	736446	+	sigma factor regulator VreR	NA	NA	NA	1	479
PA0677	736456	737097	-	HxcW pseudopilin	NA	NA	NA	0	480
PA0678	737081	737530	-	HxcU pseudopilin	NA	NA	NA	1	480
PA0679	737677	738108	+	hypothetical protein	NA	NA	NA	1	481
PA0680	738111	738485	-	HxcV pseudopilin	NA	NA	NA	1	482
PA0681	738719	739168	+	HxcT pseudopilin	NA	NA	NA	1	483
PA0682	739176	740141	+	HxcX atypical pseudopilin	NA	NA	NA	0	483
PA0683	740203	741348	+	type II secretion system protein	NA	NA	NA	1	484
PA0684	741335	741928	+	type II secretion system protein	NA	NA	NA	0	484
PA0685	741925	744336	+	type II secretion system protein	NA	NA	NA	0	484
PA0686	744333	745742	+	type II secretion system protein	NA	NA	NA	0	484
PA0687	745742	746956	+	type II secretion system protein	NA	NA	NA	0	484
PA0688	747470	748576	+	ABC transporter	NA	NA	NA	1	485
PA0689	748662	749774	+	hypothetical protein	NA	NA	NA	1	486
PA0690	749957	762499	+	hypothetical protein	NA	NA	NA	1	487
PA0691	762891	763493	+	hypothetical protein	NA	NA	NA	1	488
PA0692	763657	765291	+	hypothetical protein	NA	NA	NA	1	489
PA0693	765315	767162	+	transporter ExbB2	NA	NA	NA	0	489
PA0694	767173	767592	+	transporter ExbD	NA	NA	NA	0	489
PA0695	767601	768347	+	hypothetical protein	NA	NA	NA	0	489
PA0696	768415	770121	+	hypothetical protein	NA	NA	NA	1	490
PA0697	770156	770818	+	hypothetical protein	NA	NA	NA	0	490
PA0698	770847	771326	+	hypothetical protein	NA	NA	NA	0	490
PA0699	771331	772275	+	PpiC-type peptidyl-prolyl cis-trans isomerase	NA	NA	NA	0	490
PA0700	772275	772700	+	hypothetical protein	NA	NA	NA	0	490
PA0701	772710	773696	+	transcriptional regulator	NA	NA	NA	0	490
PA0701a	773768	774433	+	AraC family transcriptional regulator	NA	NA	NA	1	491
PA0702	774416	775321	-	hypothetical protein	NA	NA	NA	1	492
PA0703	775400	776716	-	major facilitator superfamily (MFS)	NA	NA	NA	1	493
PA0704	776787	778181	-	amidase	NA	NA	NA	1	494
PA0705	778309	779208	-	alpha-1,6-rhamnosyltransferase MigA	NA	NA	NA	1	495
PA0706	779463	780101	-	chloramphenicol acetyltransferase	NA	NA	NA	1	496
PA0707	780194	780973	-	transcriptional regulator ToxR	NA	NA	NA	1	497
PA0708	781259	782113	-	transcriptional regulator	NA	NA	NA	1	498
PA0709	782229	782525	+	hypothetical protein	NA	NA	NA	1	499
PA0710	782570	782965	+	lactoylglutathione lyase	NA	NA	NA	1	500
PA0711	783009	783515	-	hypothetical protein	NA	NA	NA	1	501
PA0712	783576	783833	-	hypothetical protein	NA	NA	NA	1	502
PA0713	784173	784466	+	hypothetical protein	NA	NA	NA	1	503
PA0714	784698	785174	+	hypothetical protein	NA	NA	NA	1	504
PA0714.1	785498	785570	+	PhrD	785623	719	53	1	505
PA0715	785969	786925	+	hypothetical protein	NA	NA	NA	1	506
PA0716	786928	788253	+	hypothetical protein	NA	NA	NA	0	506
PA0718	789360	789650	+	hypothetical protein	NA	NA	NA	1	507
PA0719	789654	790031	+	hypothetical protein	NA	NA	NA	0	507
PA0720	790166	790600	+	helix destabilizing protein of bacteriophage	NA	NA	NA	1	508
PA0721	790617	790709	+	hypothetical protein	NA	NA	NA	0	508
PA0722	790722	790973	+	hypothetical protein	NA	NA	NA	0	508
PA0723	790986	791234	+	coat protein B of bacteriophage Pf1	791367	22	133	0	508
PA0724	791370	792632	+	coat protein A of bacteriophage Pf1	NA	NA	NA	1	509
PA0725	792637	792993	+	hypothetical protein	NA	NA	NA	0	509
PA0726	792997	794271	+	hypothetical protein	NA	NA	NA	0	509
PA0727	794501	795793	+	hypothetical protein	NA	NA	NA	1	510
PA0728	795793	796776	+	bacteriophage integrase	NA	NA	NA	0	510
PA0729	797251	797598	+	hypothetical protein	797673	9	75	1	511
PA0729.1	797721	797794	-	tRNA-Gly	NA	NA	NA	1	512
PA0730	797925	798827	-	transferase	797883	13	42	1	513
PA0731	799279	800016	-	hypothetical protein	NA	NA	NA	1	514
PA0732	800096	801139	-	hypothetical protein	NA	NA	NA	1	515
PA0733	801275	801967	-	pseudouridylate synthase	NA	NA	NA	0	516
PA0734	801967	802239	-	hypothetical protein	NA	NA	NA	0	516
PA0735	802260	803075	-	hypothetical protein	NA	NA	NA	0	516
PA0736	803072	804148	-	hypothetical protein	NA	NA	NA	1	516
PA0736a	804381	804560	+	hypothetical protein	NA	NA	NA	1	517
PA0737	804656	805111	+	hypothetical protein	NA	NA	NA	1	518
PA0738	805228	805473	+	hypothetical protein	NA	NA	NA	1	519
PA0739	805788	806702	-	transcriptional regulator	NA	NA	NA	1	520
PA0740	806805	808781	+	SDS hydrolase SdsA1	NA	NA	NA	1	521
PA0741	808816	809457	-	hypothetical protein	NA	NA	NA	1	522
PA0742	809574	810218	-	hypothetical protein	NA	NA	NA	1	523
PA0743	810275	811171	-	3-hydroxyisobutyrate dehydrogenase	NA	NA	NA	1	524
PA0744	811283	812386	-	enoyl-CoA hydratase	NA	NA	NA	1	525
PA0745	812445	813263	-	enoyl-CoA hydratase	NA	NA	NA	1	526
PA0746	813329	814492	-	acyl-CoA dehydrogenase	NA	NA	NA	0	527
PA0747	814504	816012	-	aldehyde dehydrogenase	NA	NA	NA	1	527
PA0749	817082	817903	+	hypothetical protein	NA	NA	NA	1	528
PA0750	818003	818698	+	uracil-DNA glycosylase	NA	NA	NA	1	529
PA0751	818825	819862	-	hypothetical protein	818762	31	63	0	530
PA0752	819855	821372	-	hypothetical protein	NA	NA	NA	0	530
PA0753	821383	821853	-	hypothetical protein	NA	NA	NA	1	530
PA0754	821902	822885	-	hypothetical protein	821865	16	37	0	531
PA0755	822915	824198	-	cis-aconitate porin OpdH	NA	NA	NA	1	531
PA0756	824409	825080	+	two-component response regulator	NA	NA	NA	1	532
PA0757	825073	826455	+	two-component sensor	NA	NA	NA	0	532
PA0758	826463	827299	-	hypothetical protein	NA	NA	NA	1	533
PA0759	827400	828344	-	hypothetical protein	827317	19	83	1	534
PA0760	828617	828871	+	hypothetical protein	828924	7	53	1	535
PA0761	829276	830892	-	L-aspartate oxidase	NA	NA	NA	1	536
PA0762	831301	831882	+	RNA polymerase sigma factor AlgU	NA	NA	NA	1	537
PA0763	831914	832498	+	anti-sigma factor MucA	832580	30	82	0	537
PA0764	832507	833457	+	negative regulator for alginate biosynthesis	NA	NA	NA	0	537
PA0765	833454	833909	+	positive regulator for alginate biosynthesis	NA	NA	NA	0	537
PA0766	833949	835373	+	serine protease MucD	835416	84	43	0	537
PA0767	835523	837322	+	GTP-binding protein LepA	NA	NA	NA	1	538
PA0768	837328	838182	+	signal peptidase I	NA	NA	NA	0	538
PA0769	838351	838728	+	hypothetical protein	NA	NA	NA	1	539
PA0770	838725	839414	+	ribonuclease III	NA	NA	NA	0	539
PA0771	839407	840324	+	GTP-binding protein Era	NA	NA	NA	0	539
PA0772	840385	841086	+	DNA repair protein RecO	NA	NA	NA	1	540
PA0773	841079	841825	+	pyridoxine 5'-phosphate synthase	NA	NA	NA	0	540
PA0774	841913	842881	-	hypothetical protein	841872	13	41	0	541
PA0775	842878	843618	-	hypothetical protein	NA	NA	NA	1	541
PA0776	843723	844295	-	hypothetical protein	NA	NA	NA	1	542
PA0777	844427	845179	-	hypothetical protein	NA	NA	NA	1	543
PA0778	845278	845682	-	inhibitor of cysteine peptidase	NA	NA	NA	1	544
PA0779	845793	848192	-	ATP-dependent protease	845704	56	89	1	545
PA0780	848383	849135	+	proline utilization regulator	NA	NA	NA	1	546
PA0781	849256	851319	-	hypothetical protein	NA	NA	NA	1	547
PA0782	851783	854965	+	bifunctional proline	855071	76	106	1	548
PA0783	855277	856797	+	sodium/proline symporter PutP	856868	239	71	1	549
PA0784	856942	857871	-	transcriptional regulator	NA	NA	NA	1	550
PA0785	857998	858636	+	FMN-dependent NADH-azoreductase AzoR	NA	NA	NA	1	551
PA0786	858646	858951	+	transporter	NA	NA	NA	0	551
PA0787	859007	860170	+	hypothetical protein	NA	NA	NA	1	552
PA0788	860175	863300	-	hypothetical protein	NA	NA	NA	1	553
PA0788a	863455	863664	+	hypothetical protein	NA	NA	NA	1	554
PA0789	864095	865510	+	amino acid permease	865561	46	51	1	555
PA0790	865636	866451	-	hypothetical protein	NA	NA	NA	1	556
PA0791	866558	867346	+	transcriptional regulator	NA	NA	NA	1	557
PA0792	867324	868808	-	2-methylcitrate dehydratase	NA	NA	NA	1	558
PA0793	868943	870130	-	hypothetical protein	868890	25	53	1	559
PA0794	870249	872855	-	aconitate hydratase	870157	38	92	1	560
PA0795	872986	874113	-	methylcitrate synthase	872940	51	46	1	561
PA0796	874206	875102	-	2-methylisocitrate lyase	NA	NA	NA	0	562
PA0797	875113	875835	-	transcriptional regulator	NA	NA	NA	1	562
PA0798	875953	876603	+	phospholipid methyltransferase	NA	NA	NA	1	563
PA0799	876617	878608	-	helicase	NA	NA	NA	1	564
PA0800	879027	879560	+	hypothetical protein	NA	NA	NA	1	565
PA0801	879557	881077	+	hypothetical protein	NA	NA	NA	0	565
PA0802	881077	881400	+	hypothetical protein	NA	NA	NA	0	565
PA0803	881486	881926	+	hypothetical protein	NA	NA	NA	1	566
PA0804	881958	882779	+	oxidoreductase	NA	NA	NA	0	566
PA0805	882989	883216	-	hypothetical protein	882931	148	58	1	567
PA0806	883777	884172	+	hypothetical protein	NA	NA	NA	1	568
PA0807	884799	885566	+	protein AmpDh3	885609	26	43	1	569
PA0808	885635	886108	+	hypothetical protein	886117	7	9	1	570
PA0809	886160	887476	-	manganese transporter MntH	NA	NA	NA	1	571
PA0810	887583	888284	-	haloacid dehalogenase	NA	NA	NA	0	572
PA0811	888315	889562	-	major facilitator superfamily (MFS)	NA	NA	NA	0	572
PA0812	889559	890854	-	hypothetical protein	NA	NA	NA	1	572
PA0813	891142	892389	-	hypothetical protein	NA	NA	NA	0	573
PA0814	892386	892820	-	hypothetical protein	NA	NA	NA	1	573
PA0815	893041	893994	+	transcriptional regulator	NA	NA	NA	1	574
PA0816	893967	894851	-	transcriptional regulator	NA	NA	NA	1	575
PA0817	894952	895377	+	ring-cleaving dioxygenase	NA	NA	NA	1	576
PA0818	895396	895668	-	hypothetical protein	NA	NA	NA	1	577
PA0819	895824	896117	+	hypothetical protein	NA	NA	NA	1	578
PA0820	896416	897228	+	hypothetical protein	NA	NA	NA	1	579
PA0821	897335	898423	-	hypothetical protein	NA	NA	NA	1	580
PA0823	898908	899141	-	hypothetical protein	NA	NA	NA	0	581
PA0824	899138	899656	-	hypothetical protein	NA	NA	NA	1	581
PA0825	899830	900165	-	hypothetical protein	NA	NA	NA	1	582
PA0826	900408	901046	-	hypothetical protein	NA	NA	NA	1	583
PA0827	901934	902812	-	hypothetical protein	901787	1002	147	1	584
PA0828	902900	903583	+	transcriptional regulator	NA	NA	NA	1	585
PA0829	903692	904633	+	hydrolase	NA	NA	NA	1	586
PA0830	904768	905601	-	hypothetical protein	NA	NA	NA	1	587
PA0831	905726	906745	+	transcriptional regulator OruR	NA	NA	NA	1	588
PA0832	906847	907488	+	hypothetical protein	NA	NA	NA	1	589
PA0833	907594	908307	+	hypothetical protein	908351	108	44	1	590
PA0834	908377	909291	-	acyltransferase	908320	11	57	1	591
PA0835	909418	911532	-	phosphate acetyltransferase	909307	32	111	1	592
PA0836	911595	912779	-	acetate kinase	NA	NA	NA	1	593
PA0836.1	912791	912861	+	P5	NA	NA	NA	1	594
PA0837	913086	913571	+	peptidyl-prolyl cis-trans isomerase SlyD	913664	91	93	1	595
PA0838	913777	914259	+	glutathione peroxidase	914294	17	35	1	596
PA0839	914412	915002	+	transcriptional regulator	NA	NA	NA	1	597
PA0840	915043	916155	+	oxidoreductase	916228	12	73	1	598
PA0841	916346	917305	+	hypothetical protein	NA	NA	NA	1	599
PA0842	917309	918529	-	glycosyl transferase family protein	NA	NA	NA	1	600
PA0843	918617	919240	-	phospholipase accessory protein PlcR	NA	NA	NA	0	601
PA0844	919258	921450	-	hemolytic phospholipase C	NA	NA	NA	1	601
PA0845	921792	923804	-	hypothetical protein	NA	NA	NA	1	602
PA0846	924182	924922	-	sulfate transporter CysZ	NA	NA	NA	1	603
PA0847	925007	927214	-	hypothetical protein	NA	NA	NA	1	604
PA0848	927147	927746	+	alkyl hydroperoxide reductase	NA	NA	NA	1	605
PA0849	927880	928830	+	thioredoxin reductase	928890	11	60	1	606
PA0850	929084	929503	+	hypothetical protein	NA	NA	NA	1	607
PA0851	929514	930476	-	hypothetical protein	NA	NA	NA	1	608
PA0852	930653	931822	-	chitin-binding protein CbpD	NA	NA	NA	1	609
PA0853	932102	932725	-	oxidoreductase	NA	NA	NA	0	610
PA0854	932718	934112	-	fumarate hydratase	NA	NA	NA	1	610
PA0855	934241	935260	-	hypothetical protein	NA	NA	NA	1	611
PA0856	935427	935975	+	hypothetical protein	NA	NA	NA	1	612
PA0857	935989	936294	+	morphogene protein BolA	936380	42	86	0	612
PA0858	936459	937397	+	hypothetical protein	NA	NA	NA	1	613
PA0859	937437	938039	+	hypothetical protein	NA	NA	NA	0	613
PA0860	938032	939822	+	ABC transporter ATP-binding protein/permease	NA	NA	NA	0	613
PA0861	940117	942573	+	hypothetical protein	NA	NA	NA	1	614
PA0862	942648	943430	+	hypothetical protein	NA	NA	NA	1	615
PA0863	943482	944441	-	oxidoreductase	NA	NA	NA	1	616
PA0864	944724	945512	-	transcriptional regulator	NA	NA	NA	1	617
PA0865	945834	946907	+	4-hydroxyphenylpyruvate dioxygenase	946947	222	40	1	618
PA0866	947205	948623	+	aromatic amino acid transporter AroP2	NA	NA	NA	1	619
PA0867	948776	949159	+	lysozyme inhibitor	949216	178	57	1	620
PA0868	949280	949693	+	peptidyl-tRNA hydrolase	NA	NA	NA	1	621
PA0869	949716	950648	-	D-alanyl-D-alanine endopeptidase	NA	NA	NA	1	622
PA0870	950962	952161	-	aromatic amino acid aminotransferase	950917	356	45	0	623
PA0871	952158	952514	-	pterin-4-alpha-carbinolamine dehydratase	952114	8	44	1	623
PA0872	952619	953407	-	phenylalanine 4-monooxygenase	952575	27	44	1	624
PA0873	953691	955250	+	transcriptional regulator PhhR	NA	NA	NA	1	625
PA0874	955456	955722	-	hypothetical protein	NA	NA	NA	1	626
PA0875	955991	958186	-	hypothetical protein	NA	NA	NA	1	627
PA0876	958406	959350	+	transcriptional regulator	NA	NA	NA	1	628
PA0877	959484	960380	-	transcriptional regulator	NA	NA	NA	1	629
PA0878	960497	961324	+	hypothetical protein	NA	NA	NA	1	630
PA0879	961370	962530	+	acyl-CoA dehydrogenase	NA	NA	NA	1	631
PA0880	962545	962925	+	ring-cleaving dioxygenase	NA	NA	NA	0	631
PA0881	962964	964316	+	hypothetical protein	NA	NA	NA	0	631
PA0882	964372	965574	+	hypothetical protein	NA	NA	NA	1	632
PA0883	965585	966412	+	acyl-CoA lyase subunit beta	NA	NA	NA	0	632
PA0884	966526	967521	+	C4-dicarboxylate-binding periplasmic protein	NA	NA	NA	1	633
PA0885	967570	968208	+	C4-dicarboxylate transporter	NA	NA	NA	1	634
PA0886	968205	969488	+	C4-dicarboxylate transporter	NA	NA	NA	0	634
PA0887	969670	971625	+	acetyl-CoA synthetase	971678	175	53	1	635
PA0887.1	971858	971972	+	P7	NA	NA	NA	1	636
PA0888	972166	972945	+	arginine/ornithine binding protein AotJ	973007	108	62	1	637
PA0889	973064	973753	+	arginine/ornithine transporter AotQ	NA	NA	NA	1	638
PA0890	973770	974468	+	arginine/ornithine transporter AotM	NA	NA	NA	0	638
PA0891	974482	975594	+	hypothetical protein	NA	NA	NA	0	638
PA0892	975613	976377	+	arginine/ornithine transporter AotP	NA	NA	NA	0	638
PA0893	976410	977399	+	transcriptional regulator ArgR	NA	NA	NA	0	638
PA0894	977420	977743	-	hypothetical protein	NA	NA	NA	1	639
PA0895	977910	979130	+	bifunctional	979208	10	78	1	640
PA0896	979329	980345	+	arginine/ornithine succinyltransferase AI	NA	NA	NA	1	641
PA0897	980357	981379	+	arginine/ornithine succinyltransferase AII	NA	NA	NA	0	641
PA0898	981422	982888	+	succinylglutamic semialdehyde dehydrogenase	NA	NA	NA	1	642
PA0899	982885	984231	+	succinylarginine dihydrolase	NA	NA	NA	0	642
PA0900	984245	984535	+	hypothetical protein	984667	12	132	0	642
PA0901	984549	985547	+	succinylglutamate desuccinylase	985602	19	55	0	642
PA0902	985692	986696	+	hypothetical protein	NA	NA	NA	1	643
PA0903	986818	989442	+	alanyl-tRNA synthetase	NA	NA	NA	1	644
PA0904	989590	990828	+	aspartate kinase	990871	51	43	1	645
PA0905	991013	991198	+	carbon storage regulator	NA	NA	NA	1	646
PA0905.1	991260	991350	+	tRNA-Ser	991402	49865	52	1	647
PA0905.2	991468	991544	+	tRNA-Arg	NA	NA	NA	1	648
PA0905.3	991656	991732	+	tRNA-Arg	NA	NA	NA	1	649
PA0906	991830	992543	-	transcriptional regulator	NA	NA	NA	1	650
PA0907	992714	993244	+	hypothetical protein	993361	12	117	1	651
PA0908	993409	993783	+	hypothetical protein	NA	NA	NA	1	652
PA0909	993776	994051	+	hypothetical protein	NA	NA	NA	0	652
PA0910	994143	994646	+	hypothetical protein	NA	NA	NA	1	653
PA0911	994699	995151	+	hypothetical protein	NA	NA	NA	1	654
PA0912	995172	995711	-	hypothetical protein	NA	NA	NA	1	655
PA0913	996038	997486	+	Mg transporter MgtE	NA	NA	NA	1	656
PA0914	997536	997928	-	hypothetical protein	NA	NA	NA	0	657
PA0915	997921	998382	-	hypothetical protein	NA	NA	NA	1	657
PA0916	998444	999766	-	hypothetical protein	998407	25	37	1	658
PA0917	1000013	1001917	+	potassium uptake protein Kup	NA	NA	NA	1	659
PA0918	1001972	1002520	-	cytochrome b561	NA	NA	NA	1	660
PA0919	1002681	1003964	-	hypothetical protein	NA	NA	NA	0	661
PA0920	1003966	1006611	-	hypothetical protein	NA	NA	NA	1	661
PA0921	1006860	1007219	+	hypothetical protein	NA	NA	NA	1	662
PA0922	1007234	1007548	-	hypothetical protein	1007180	8	54	1	663
PA0922.1	1007727	1007803	-	tRNA-Met	NA	NA	NA	1	664
PA0923	1007950	1008999	+	DNA polymerase IV	NA	NA	NA	1	665
PA0924	1009006	1010934	-	hypothetical protein	NA	NA	NA	1	666
PA0925	1011047	1011454	-	hypothetical protein	1011014	9	33	1	667
PA0926	1011522	1011947	-	hypothetical protein	NA	NA	NA	0	668
PA0927	1011983	1012972	-	D-lactate dehydrogenase	NA	NA	NA	0	668
PA0928	1012975	1015752	-	sensor/response regulator hybrid	NA	NA	NA	1	668
PA0929	1015938	1016657	+	two-component response regulator	NA	NA	NA	1	669
PA0930	1016657	1017994	+	two-component sensor	NA	NA	NA	0	669
PA0931	1018230	1020458	+	outer membrane receptor FepA	NA	NA	NA	1	670
PA0932	1020708	1021607	+	cysteine synthase B	NA	NA	NA	1	671
PA0933	1021616	1022968	+	23S rRNA 5-methyluridine methyltransferase	NA	NA	NA	0	671
PA0934	1023053	1025296	+	GTP pyrophosphokinase	1025347	18	51	1	672
PA0935	1025401	1026231	+	nucleoside triphosphate pyrophosphohydrolase	NA	NA	NA	1	673
PA0936	1026274	1027212	-	lipopolysaccharide biosynthetic protein LpxO2	1026236	18	38	1	674
PA0937	1027445	1027984	+	hypothetical protein	NA	NA	NA	1	675
PA0938	1028172	1029500	+	hypothetical protein	1029542	18	42	1	676
PA0939	1029825	1030151	-	hypothetical protein	NA	NA	NA	0	677
PA0940	1030157	1030411	-	hypothetical protein	NA	NA	NA	0	677
PA0941	1030423	1030656	-	hypothetical protein	NA	NA	NA	1	677
PA0942	1030772	1031332	+	transcriptional regulator	NA	NA	NA	1	678
PA0943	1031386	1032102	-	hypothetical protein	1031343	62	43	0	679
PA0944	1032095	1032763	-	phosphoribosylglycinamide formyltransferase	NA	NA	NA	0	679
PA0945	1032763	1033824	-	phosphoribosylaminoimidazole synthetase	NA	NA	NA	1	679
PA0946	1034038	1035075	+	hypothetical protein	NA	NA	NA	1	680
PA0947	1035277	1035981	+	DNA replication initiation factor	NA	NA	NA	1	681
PA0948	1036158	1036577	-	hypothetical protein	1036123	11	35	0	682
PA0949	1036579	1037175	-	Trp repressor binding protein WrbA	NA	NA	NA	0	682
PA0950	1037172	1037525	-	arsenate reductase	NA	NA	NA	1	682
PA0951	1037650	1038885	+	ribonuclease	NA	NA	NA	1	683
PA0951a	1039044	1039229	+	hypothetical protein	NA	NA	NA	1	684
PA0952	1039240	1039623	-	hypothetical protein	NA	NA	NA	1	685
PA0953	1039968	1040432	+	thioredoxin	NA	NA	NA	1	686
PA0954	1040432	1040707	+	acylphosphatase	NA	NA	NA	0	686
PA0955	1040724	1041680	-	hypothetical protein	NA	NA	NA	0	687
PA0956	1041689	1043404	-	prolyl-tRNA synthetase	NA	NA	NA	1	687
PA0957	1043512	1043919	+	hypothetical protein	NA	NA	NA	1	688
PA0958	1043983	1045314	-	porin	1043937	202	46	1	689
PA0959	1045832	1046461	+	hypothetical protein	NA	NA	NA	1	690
PA0960	1046462	1046671	+	hypothetical protein	1046706	14	35	0	690
PA0961	1046720	1047334	-	cold-shock protein	1046676	54	44	1	691
PA0962	1047549	1048019	-	dna-binding stress protein	1047499	88	50	1	692
PA0963	1048459	1050234	+	aspartyl-tRNA synthetase	NA	NA	NA	1	693
PA0964	1050301	1051047	+	hypothetical protein	1051119	49	72	1	694
PA0965	1051132	1051656	+	Holliday junction resolvase	NA	NA	NA	1	695
PA0966	1051673	1052278	+	Holliday junction DNA helicase RuvA	NA	NA	NA	0	695
PA0967	1052289	1053347	+	Holliday junction DNA helicase RuvB	NA	NA	NA	0	695
PA0968	1053400	1053846	+	hypothetical protein	NA	NA	NA	1	696
PA0969	1053848	1054543	+	TolQ protein	NA	NA	NA	0	696
PA0970	1054566	1055006	+	TolR protein	NA	NA	NA	0	696
PA0971	1055009	1056052	+	TolA protein	NA	NA	NA	0	696
PA0972	1056049	1057347	+	translocation protein TolB	1057370	20	23	0	696
PA0973	1057400	1057906	+	peptidoglycan associated lipoprotein OprL	1058009	11	103	1	697
PA0974	1057916	1058740	+	hypothetical protein	1058785	43	45	0	697
PA0975	1058812	1059606	+	radical activating enzyme	NA	NA	NA	1	698
PA0976	1059622	1060296	+	hypothetical protein	NA	NA	NA	0	698
PA0976.1	1060356	1060431	+	tRNA-Lys	1060498	427	67	1	699
PA0978	1061207	1062034	-	hypothetical protein	NA	NA	NA	0	700
PA0979	1062061	1062369	-	hypothetical protein	NA	NA	NA	1	700
PA0981	1062921	1063544	+	hypothetical protein	NA	NA	NA	1	701
PA0982	1064555	1065103	-	hypothetical protein	NA	NA	NA	1	702
PA0983	1065138	1065425	+	hypothetical protein	NA	NA	NA	1	703
PA0984	1065970	1066296	+	colicin immunity protein	NA	NA	NA	1	704
PA0985	1066321	1067817	-	pyocin S5	1066281	59	40	1	705
PA0986	1068193	1068456	+	hypothetical protein	NA	NA	NA	1	706
PA0987	1068489	1069331	+	hypothetical protein	NA	NA	NA	0	706
PA0988	1069769	1070173	+	hypothetical protein	NA	NA	NA	1	707
PA0989	1070294	1070854	-	hypothetical protein	NA	NA	NA	1	708
PA0990	1071239	1071877	-	hypothetical protein	NA	NA	NA	1	709
PA0992	1073285	1073902	+	fimbrial subunit CupC1	NA	NA	NA	1	710
PA0993	1073960	1074673	+	chaperone CupC2	NA	NA	NA	1	711
PA0994	1074784	1077303	+	usher CupC3	NA	NA	NA	1	712
PA0995	1077383	1077904	-	methylated-DNA--protein-cysteine	NA	NA	NA	1	713
PA0996	1078462	1080015	+	coenzyme A ligase	NA	NA	NA	1	714
PA0997	1080009	1080860	+	PqsB protein	NA	NA	NA	0	714
PA0998	1080853	1081899	+	PqsC protein	NA	NA	NA	0	714
PA0999	1081942	1082955	+	3-oxoacyl-ACP synthase	NA	NA	NA	1	715
PA1000	1082949	1083854	+	quinolone signal response protein	NA	NA	NA	0	715
PA1001	1083972	1085564	+	anthranilate synthase component I	NA	NA	NA	1	716
PA1002	1085542	1086144	+	anthranilate synthase component II	NA	NA	NA	0	716
PA1003	1086097	1087095	-	transcriptional regulator MvfR	NA	NA	NA	1	717
PA1004	1087843	1088901	+	quinolinate synthetase	NA	NA	NA	1	718
PA1005	1089010	1090443	-	hypothetical protein	NA	NA	NA	1	719
PA1006	1090606	1090857	+	hypothetical protein	NA	NA	NA	1	720
PA1007	1090891	1091964	+	hypothetical protein	NA	NA	NA	0	720
PA1008	1092025	1092498	-	bacterioferritin comigratory protein	1091983	80	42	0	721
PA1009	1092510	1093067	-	hypothetical protein	NA	NA	NA	1	721
PA1010	1093251	1094129	+	dihydrodipicolinate synthase	NA	NA	NA	1	722
PA1011	1094147	1095337	+	hypothetical protein	NA	NA	NA	0	722
PA1012	1095276	1096034	+	hypothetical protein	NA	NA	NA	0	722
PA1013	1096063	1096773	+	phosphoribosylaminoimidazole-succinocarboxamide	1096866	18	93	0	722
PA1013.1	1096867	1096956	+	tRNA-Ser	1097009	4631	53	1	723
PA1014	1097296	1098288	+	glycosyl transferase family protein	NA	NA	NA	1	724
PA1015	1098328	1099128	-	transcriptional regulator	NA	NA	NA	1	725
PA1016	1099669	1100820	+	thiolase	NA	NA	NA	1	726
PA1017	1100930	1103077	+	pimeloyl-CoA synthetase	NA	NA	NA	1	727
PA1018	1103061	1103927	+	hypothetical protein	NA	NA	NA	0	727
PA1019	1104009	1105364	+	cis,cis-muconate transporter MucK	NA	NA	NA	1	728
PA1019a	1105388	1105795	+	thioesterase	NA	NA	NA	0	728
PA1020	1105888	1107000	+	acyl-CoA dehydrogenase	NA	NA	NA	1	729
PA1021	1107000	1107761	+	enoyl-CoA hydratase	NA	NA	NA	0	729
PA1022	1107763	1108908	+	acyl-CoA dehydrogenase	NA	NA	NA	0	729
PA1023	1108949	1109866	+	short-chain dehydrogenase	NA	NA	NA	1	730
PA1024	1109882	1110868	+	2-nitropropane dioxygenase	NA	NA	NA	0	730
PA1025	1110947	1112197	+	porin	NA	NA	NA	1	731
PA1026	1112574	1113050	-	hypothetical protein	NA	NA	NA	1	732
PA1027	1113129	1114718	+	aldehyde dehydrogenase	NA	NA	NA	1	733
PA1028	1114774	1116060	+	oxidoreductase	NA	NA	NA	1	734
PA1030	1116635	1117390	+	hypothetical protein	NA	NA	NA	1	735
PA1030.1	1117532	1117609	+	P8	NA	NA	NA	1	736
PA1031	1118158	1119519	+	hypothetical protein	NA	NA	NA	1	737
PA1032	1119674	1122217	-	QuiP protein	1119579	53	95	1	738
PA1033	1122340	1122981	-	glutathione S-transferase	NA	NA	NA	1	739
PA1034	1123148	1123348	-	hypothetical protein	1123097	126	51	0	740
PA1035	1123356	1123850	-	hypothetical protein	NA	NA	NA	1	740
PA1036	1124165	1124725	+	hypothetical protein	NA	NA	NA	1	741
PA1037	1124845	1125465	-	hypothetical protein	NA	NA	NA	1	742
PA1038	1125548	1125865	-	hypothetical protein	NA	NA	NA	0	743
PA1039	1125865	1126338	-	hypothetical protein	NA	NA	NA	0	743
PA1040	1126341	1126838	-	hypothetical protein	NA	NA	NA	1	743
PA1041	1126969	1127601	+	hypothetical protein	NA	NA	NA	1	744
PA1042	1127717	1128016	+	hypothetical protein	NA	NA	NA	1	745
PA1043	1128009	1128818	+	hypothetical protein	NA	NA	NA	0	745
PA1044	1128857	1129321	-	hypothetical protein	NA	NA	NA	1	746
PA1045	1129451	1131595	+	ATP-dependent DNA helicase DinG	NA	NA	NA	1	747
PA1046	1131674	1133947	+	hypothetical protein	NA	NA	NA	1	748
PA1047	1134024	1135202	+	esterase	NA	NA	NA	1	749
PA1048	1135408	1136289	+	hypothetical protein	1136392	23	103	1	750
PA1049	1136388	1137035	+	pyridoxamine 5'-phosphate oxidase	NA	NA	NA	1	751
PA1050	1137043	1138155	+	hypothetical protein	NA	NA	NA	0	751
PA1051	1138314	1139672	+	transporter	NA	NA	NA	1	752
PA1052	1139714	1140859	+	hypothetical protein	NA	NA	NA	1	753
PA1052a	1140838	1141080	-	hypothetical protein	NA	NA	NA	1	754
PA1053	1141268	1141732	+	hypothetical protein	1141777	266	45	1	755
PA1054	1142061	1144862	+	monovalent cation/H+ antiporter subunit A	NA	NA	NA	1	756
PA1055	1144862	1145200	+	monovalent cation/H+ antiporter subunit C	NA	NA	NA	0	756
PA1056	1145197	1146696	+	monovalent cation/H+ antiporter subunit D	NA	NA	NA	0	756
PA1057	1146693	1147217	+	monovalent cation/H+ antiporter subunit E	NA	NA	NA	0	756
PA1058	1147202	1147471	+	monovalent cation/H+ antiporter subunit F	NA	NA	NA	0	756
PA1059	1147468	1147815	+	monovalent cation/H+ antiporter subunit G	NA	NA	NA	0	756
PA1060	1147928	1148833	+	hypothetical protein	NA	NA	NA	1	757
PA1061	1148844	1149941	+	hypothetical protein	NA	NA	NA	0	757
PA1062	1149952	1150473	+	hypothetical protein	NA	NA	NA	0	757
PA1063	1150470	1150721	+	hypothetical protein	NA	NA	NA	0	757
PA1064	1150750	1151415	-	hypothetical protein	NA	NA	NA	1	758
PA1065	1151435	1151908	+	hypothetical protein	NA	NA	NA	1	759
PA1066	1151919	1152575	-	short-chain dehydrogenase	NA	NA	NA	1	760
PA1067	1152624	1153538	+	transcriptional regulator	NA	NA	NA	1	761
PA1068	1153637	1155547	+	heat shock protein (hsp90 family)	NA	NA	NA	1	762
PA1069	1155584	1157878	+	hypothetical protein	1157923	79	45	0	762
PA1070	1157954	1158655	-	branched-chain amino acid ABC transporter	1157896	63	58	0	763
PA1071	1158658	1159425	-	leucine/isoleucine/valine ABC transporter	NA	NA	NA	0	763
PA1072	1159422	1160675	-	leucine/isoleucine/valine ABC transporter	NA	NA	NA	0	763
PA1073	1160672	1161595	-	branched-chain amino acid ABC transporter	NA	NA	NA	1	763
PA1074	1161856	1162977	-	branched-chain amino acid ABC transporter	1161809	261	47	1	764
PA1075	1163276	1163593	+	hypothetical protein	NA	NA	NA	1	765
PA1076	1163660	1164022	+	hypothetical protein	1164086	17	64	1	766
PA1077	1164275	1164682	+	flagellar basal-body rod protein FlgB	NA	NA	NA	1	767
PA1078	1164688	1165128	+	flagellar basal body rod protein FlgC	NA	NA	NA	0	767
PA1079	1165141	1165854	+	flagellar basal body rod modification protein	NA	NA	NA	0	767
PA1080	1165882	1167270	+	flagellar hook protein FlgE	1167373	64	103	0	767
PA1081	1167488	1168237	+	flagellar basal body rod protein FlgF	NA	NA	NA	1	768
PA1082	1168284	1169069	+	flagellar basal body rod protein FlgG	NA	NA	NA	1	769
PA1083	1169115	1169810	+	flagellar basal body L-ring protein	NA	NA	NA	1	770
PA1084	1169822	1170931	+	flagellar basal body P-ring biosynthesis	NA	NA	NA	0	770
PA1085	1170942	1172144	+	flagellar rod assembly protein/muramidase FlgJ	NA	NA	NA	0	770
PA1086	1172163	1174214	+	flagellar hook-associated protein FlgK	NA	NA	NA	0	770
PA1087	1174240	1175559	+	flagellar hook-associated protein FlgL	NA	NA	NA	0	770
PA1088	1175614	1176375	+	hypothetical protein	NA	NA	NA	1	771
PA1089	1176380	1176982	+	hypothetical protein	NA	NA	NA	0	771
PA1090	1176958	1177620	+	hypothetical protein	NA	NA	NA	0	771
PA1091	1177613	1182697	+	flagellar glycosyl transferase, FgtA	NA	NA	NA	0	771
PA1092	1183058	1184524	+	flagellin type B	1184583	368	59	1	772
PA1093	1184603	1184974	+	hypothetical protein	NA	NA	NA	1	773
PA1094	1185060	1186484	+	flagellar capping protein FliD	1186506	11	22	1	774
PA1095	1186606	1186986	+	flagellar protein FliS	NA	NA	NA	1	775
PA1096	1187009	1187305	+	hypothetical protein	1187418	35	113	0	775
PA1097	1187587	1189059	+	transcriptional regulator FleQ	NA	NA	NA	1	776
PA1098	1189172	1190380	+	two-component sensor	NA	NA	NA	1	777
PA1099	1190385	1191806	+	two-component response regulator	NA	NA	NA	0	777
PA1100	1192053	1192382	+	flagellar hook-basal body protein FliE	NA	NA	NA	1	778
PA1101	1192405	1194201	+	flagellar MS-ring protein	NA	NA	NA	0	778
PA1102	1194207	1195223	+	flagellar motor switch protein G	NA	NA	NA	0	778
PA1103	1195225	1196031	+	flagellar assembly protein H	NA	NA	NA	0	778
PA1104	1196021	1197376	+	flagellum-specific ATP synthase	NA	NA	NA	0	778
PA1105	1197390	1197833	+	flagellar biosynthesis chaperone	NA	NA	NA	0	778
PA1106	1197838	1198551	-	hypothetical protein	NA	NA	NA	1	779
PA1107	1198750	1199946	-	hypothetical protein	NA	NA	NA	1	780
PA1108	1200063	1201220	-	major facilitator superfamily (MFS)	NA	NA	NA	1	781
PA1109	1201310	1202089	+	transcriptional regulator	NA	NA	NA	1	782
PA1110	1202094	1202804	-	hypothetical protein	NA	NA	NA	1	783
PA1111	1202917	1203540	+	hypothetical protein	NA	NA	NA	1	784
PA1112	1203633	1204781	+	hypothetical protein	NA	NA	NA	1	785
PA1112.1	1205031	1205330	-	Product na	1205029	100	2	0	786
PA1112a	1204785	1205006	-	hypothetical protein	NA	NA	NA	0	786
PA1112b	1205107	1205298	-	hypothetical protein	NA	NA	NA	1	786
PA1113	1205771	1207537	+	ABC transporter ATP-binding protein/permease	NA	NA	NA	1	787
PA1114	1207540	1207875	-	hypothetical protein	NA	NA	NA	1	788
PA1115	1207979	1210303	-	hypothetical protein	NA	NA	NA	1	789
PA1116	1210558	1211397	+	hypothetical protein	NA	NA	NA	1	790
PA1117	1211407	1211781	-	hypothetical protein	NA	NA	NA	1	791
PA1118	1211888	1212571	-	hypothetical protein	NA	NA	NA	1	792
PA1119	1212717	1213223	-	hypothetical protein	NA	NA	NA	0	793
PA1120	1213195	1214502	-	diguanylate cyclase	NA	NA	NA	0	793
PA1121	1214502	1215074	-	hypothetical protein	NA	NA	NA	1	793
PA1123	1216120	1216440	-	hypothetical protein	NA	NA	NA	1	794
PA1124	1216671	1218167	+	deoxyguanosinetriphosphate triphosphohydrolase	NA	NA	NA	1	795
PA1125	1218181	1218933	+	cobalamin biosynthetic protein	NA	NA	NA	0	795
PA1126	1218940	1219527	-	hypothetical protein	NA	NA	NA	1	796
PA1127	1219621	1220610	-	oxidoreductase	NA	NA	NA	1	797
PA1128	1220745	1221656	+	transcriptional regulator	NA	NA	NA	1	798
PA1129	1221691	1222098	+	fosfomycin resistance protein	NA	NA	NA	0	798
PA1130	1222095	1223072	-	rhamnosyltransferase 2	NA	NA	NA	0	799
PA1131	1223060	1224328	-	major facilitator superfamily (MFS)	NA	NA	NA	1	799
PA1132	1224641	1225330	+	hypothetical protein	NA	NA	NA	1	800
PA1133	1225340	1225690	-	hypothetical protein	NA	NA	NA	1	801
PA1134	1225757	1226278	-	hypothetical protein	NA	NA	NA	1	802
PA1135	1226427	1227302	-	chaperone protein HchA	NA	NA	NA	1	803
PA1136	1227474	1228205	+	transcriptional regulator	NA	NA	NA	1	804
PA1137	1228212	1229198	-	oxidoreductase	NA	NA	NA	1	805
PA1138	1229344	1230219	+	transcriptional regulator	NA	NA	NA	1	806
PA1139	1230310	1231158	+	hypothetical protein	NA	NA	NA	1	807
PA1140	1231256	1232092	-	hypothetical protein	1231208	23	48	1	808
PA1141	1232229	1233131	-	transcriptional regulator	NA	NA	NA	1	809
PA1142	1233297	1234013	-	transcriptional regulator	NA	NA	NA	1	810
PA1143	1234095	1234748	-	hypothetical protein	NA	NA	NA	1	811
PA1144	1234816	1236150	-	major facilitator superfamily (MFS)	NA	NA	NA	1	812
PA1145	1236644	1237546	+	transcriptional regulator	NA	NA	NA	1	813
PA1146	1237551	1238732	-	iron-containing alcohol dehydrogenase	NA	NA	NA	1	814
PA1147	1238834	1240324	-	amino acid permease	NA	NA	NA	1	815
PA1148	1240584	1242500	-	exotoxin A	NA	NA	NA	1	816
PA1149	1242750	1243118	-	hypothetical protein	NA	NA	NA	1	817
PA1150	1243594	1245663	+	pyocin S2	1245774	12	111	1	818
PA1151	1245665	1245928	+	pyocin S2 immunity protein	1245967	117	39	0	818
PA1153	1247932	1248486	-	hypothetical protein	NA	NA	NA	1	819
PA1154	1249019	1249552	-	hypothetical protein	NA	NA	NA	1	820
PA1155	1249907	1251154	-	ribonucleotide-diphosphate reductase subunit	1249808	257	99	1	821
PA1156	1251418	1254309	-	ribonucleotide-diphosphate reductase subunit	1251283	12	135	1	822
PA1157	1255042	1255752	+	two-component response regulator	NA	NA	NA	1	823
PA1158	1256094	1257452	+	two-component sensor	NA	NA	NA	1	824
PA1159	1257772	1257981	+	cold-shock protein	1258022	592	41	1	825
PA1160	1258087	1258470	-	hypothetical protein	NA	NA	NA	0	826
PA1161	1258488	1259291	-	rRNA methyltransferase	NA	NA	NA	0	826
PA1162	1259291	1260442	-	succinyl-diaminopimelate desuccinylase	NA	NA	NA	1	826
PA1163	1260557	1263166	-	NdvB protein	NA	NA	NA	1	827
PA1164	1263378	1264190	+	hypothetical protein	NA	NA	NA	1	828
PA1165	1264191	1264919	-	protein Pcprotein PS	NA	NA	NA	1	829
PA1166	1265147	1265935	-	hypothetical protein	NA	NA	NA	1	830
PA1167	1266111	1266782	+	hypothetical protein	NA	NA	NA	1	831
PA1168	1267282	1267602	+	hypothetical protein	NA	NA	NA	1	832
PA1169	1267680	1269737	+	lipoxygenase	NA	NA	NA	1	833
PA1170	1269781	1270515	-	hypothetical protein	NA	NA	NA	1	834
PA1171	1270972	1272168	+	transglycosylase	1272204	13	36	1	835
PA1172	1272200	1272796	-	cytochrome C protein NapC	NA	NA	NA	0	836
PA1173	1272807	1273298	-	cytochrome C protein NapB	NA	NA	NA	0	836
PA1174	1273309	1275798	-	nitrate reductase catalytic subunit	NA	NA	NA	0	836
PA1175	1275795	1276124	-	NapD protein of periplasmic nitrate reductase	NA	NA	NA	0	836
PA1176	1276117	1276608	-	ferredoxin protein NapF	NA	NA	NA	0	836
PA1177	1276617	1276784	-	periplasmic nitrate reductase protein NapE	NA	NA	NA	1	836
PA1178	1277006	1277608	+	PhoP/Q and low Mg2+ inducible outer membrane	1277670	342	62	1	837
PA1179	1277688	1278365	+	two-component response regulator PhoP	1278423	10	58	1	838
PA1180	1278362	1279708	+	two-component sensor PhoQ	NA	NA	NA	0	838
PA1181	1279810	1283172	+	sensor protein	NA	NA	NA	1	839
PA1182	1283176	1284177	-	transcriptional regulator	NA	NA	NA	1	840
PA1183	1284513	1285823	+	C4-dicarboxylate transporter DctA	NA	NA	NA	1	841
PA1184	1285898	1286788	-	transcriptional regulator	NA	NA	NA	1	842
PA1185	1286990	1287619	+	glutathione S-transferase	NA	NA	NA	1	843
PA1186	1287616	1288635	+	hypothetical protein	NA	NA	NA	0	843
PA1187	1288737	1289876	+	acyl-CoA dehydrogenase	NA	NA	NA	1	844
PA1188	1289965	1291146	+	hypothetical protein	NA	NA	NA	1	845
PA1189	1291148	1291645	-	hypothetical protein	NA	NA	NA	1	846
PA1190	1291813	1292412	-	hypothetical protein	NA	NA	NA	1	847
PA1191	1292571	1293164	-	hypothetical protein	NA	NA	NA	1	848
PA1192	1293267	1294091	+	hypothetical protein	NA	NA	NA	1	849
PA1193	1294138	1294809	+	hypothetical protein	NA	NA	NA	1	850
PA1194	1294811	1296229	-	amino acid permease	NA	NA	NA	1	851
PA1195	1296334	1297098	-	hypothetical protein	NA	NA	NA	1	852
PA1196	1297309	1298709	+	transcriptional regulator	NA	NA	NA	1	853
PA1197	1298722	1299492	+	NAD-dependent deacetylase	NA	NA	NA	0	853
PA1198	1299558	1300175	+	hypothetical protein	1300264	25	89	1	854
PA1199	1300258	1300791	+	lipoprotein	NA	NA	NA	1	855
PA1200	1300811	1301473	+	hypothetical protein	NA	NA	NA	0	855
PA1201	1301481	1302395	-	transcriptional regulator	NA	NA	NA	1	856
PA1202	1302696	1303313	+	hydrolase	1303372	21	59	1	857
PA1203	1303457	1303864	+	hypothetical protein	NA	NA	NA	1	858
PA1204	1303892	1304449	+	hypothetical protein	NA	NA	NA	0	858
PA1205	1304476	1305423	+	hypothetical protein	NA	NA	NA	0	858
PA1206	1305583	1306056	+	hypothetical protein	NA	NA	NA	1	859
PA1207	1306059	1307900	+	glutathione-regulated potassium-efflux system	NA	NA	NA	0	859
PA1208	1308067	1309566	+	hypothetical protein	NA	NA	NA	1	860
PA1209	1309583	1310518	-	hypothetical protein	NA	NA	NA	1	861
PA1210	1310688	1311386	-	hypothetical protein	NA	NA	NA	1	862
PA1211	1311504	1312139	-	hypothetical protein	NA	NA	NA	0	863
PA1212	1312136	1313365	-	major facilitator superfamily (MFS)	NA	NA	NA	0	863
PA1213	1313362	1314321	-	hypothetical protein	NA	NA	NA	0	863
PA1214	1314318	1315916	-	hypothetical protein	NA	NA	NA	0	863
PA1215	1315916	1317202	-	hypothetical protein	NA	NA	NA	1	863
PA1216	1317404	1318150	-	hypothetical protein	NA	NA	NA	0	864
PA1217	1318147	1319514	-	2-isopropylmalate synthase	NA	NA	NA	0	864
PA1218	1319511	1320389	-	hypothetical protein	NA	NA	NA	0	864
PA1219	1320386	1321000	-	hypothetical protein	NA	NA	NA	0	864
PA1220	1320994	1322256	-	hypothetical protein	NA	NA	NA	0	864
PA1221	1322253	1324109	-	hypothetical protein	NA	NA	NA	1	864
PA1222	1324793	1325950	-	membrane-bound lytic murein transglycosylase A	NA	NA	NA	1	865
PA1223	1326046	1326939	-	transcriptional regulator	NA	NA	NA	1	866
PA1224	1327024	1327803	+	NAD(P)H dehydrogenase	NA	NA	NA	1	867
PA1225	1327813	1328439	-	NAD(P)H dehydrogenase	NA	NA	NA	1	868
PA1226	1328545	1329153	+	transcriptional regulator	NA	NA	NA	1	869
PA1227	1329192	1330040	+	hypothetical protein	NA	NA	NA	0	869
PA1228	1330117	1330467	-	hypothetical protein	NA	NA	NA	1	870
PA1229	1330577	1331383	-	transcriptional regulator	NA	NA	NA	1	871
PA1230	1331517	1331714	+	hypothetical protein	NA	NA	NA	1	872
PA1231	1331727	1332635	+	hypothetical protein	NA	NA	NA	0	872
PA1232	1332635	1334674	+	hypothetical protein	NA	NA	NA	0	872
PA1233	1334671	1334928	+	hypothetical protein	NA	NA	NA	0	872
PA1234	1334950	1335453	-	hypothetical protein	NA	NA	NA	1	873
PA1235	1335645	1336427	+	transcriptional regulator	NA	NA	NA	1	874
PA1236	1336430	1337941	-	major facilitator superfamily (MFS)	NA	NA	NA	0	875
PA1237	1337931	1339082	-	multidrug resistance efflux pump	NA	NA	NA	0	875
PA1238	1339079	1340527	-	multidrug efflux pump outer membrane protein	NA	NA	NA	1	875
PA1239	1340910	1341794	-	hypothetical protein	NA	NA	NA	1	876
PA1240	1341851	1342648	-	enoyl-CoA hydratase	NA	NA	NA	1	877
PA1241	1342813	1343373	+	transcriptional regulator	NA	NA	NA	1	878
PA1242	1343453	1345225	+	hypothetical protein	NA	NA	NA	1	879
PA1243	1345248	1347824	-	sensor/response regulator hybrid	NA	NA	NA	1	880
PA1244	1348060	1348401	-	hypothetical protein	1348019	150	41	1	881
PA1245	1349416	1350660	+	hypothetical protein	NA	NA	NA	1	882
PA1246	1350747	1352528	+	alkaline protease secretion protein AprD	NA	NA	NA	1	883
PA1247	1352525	1353823	+	alkaline protease secretion protein AprE	NA	NA	NA	0	883
PA1248	1353827	1355272	+	alkaline protease secretion outer membrane	NA	NA	NA	0	883
PA1249	1355631	1357070	+	alkaline metalloproteinase	NA	NA	NA	1	884
PA1250	1357317	1357712	+	alkaline proteinase inhibitor AprI	NA	NA	NA	1	885
PA1251	1357725	1359350	-	chemotaxis transducer	NA	NA	NA	1	886
PA1252	1359590	1360594	+	L-malate dehydrogenase	NA	NA	NA	1	887
PA1253	1360698	1362278	-	semialdehyde dehydrogenase	NA	NA	NA	1	888
PA1254	1362371	1363288	-	dihydrodipicolinate synthetase	NA	NA	NA	1	889
PA1255	1363439	1364473	-	hypothetical protein	NA	NA	NA	0	890
PA1256	1364499	1365221	-	amino acid ABC transporter ATP binding protein	NA	NA	NA	0	890
PA1257	1365218	1365862	-	amino acid ABC transporter membrane protein	NA	NA	NA	0	890
PA1258	1365873	1366538	-	ABC transporter permease	NA	NA	NA	0	890
PA1259	1366538	1368280	-	hypothetical protein	NA	NA	NA	1	890
PA1260	1368339	1369160	-	amino acid ABC transporter substrate-binding	NA	NA	NA	1	891
PA1261	1369418	1370092	-	transcriptional regulator	NA	NA	NA	1	892
PA1262	1370257	1371699	-	major facilitator superfamily (MFS)	NA	NA	NA	1	893
PA1263	1371738	1372682	+	hypothetical protein	NA	NA	NA	1	894
PA1264	1372979	1373845	-	transcriptional regulator	NA	NA	NA	1	895
PA1265	1373945	1374847	+	hypothetical protein	NA	NA	NA	1	896
PA1266	1374844	1376097	-	oxidoreductase	NA	NA	NA	1	897
PA1267	1376327	1377442	-	hypothetical protein	NA	NA	NA	0	898
PA1268	1377439	1378383	-	hypothetical protein	NA	NA	NA	1	898
PA1269	1378500	1379168	-	transcriptional regulator	NA	NA	NA	1	899
PA1270	1379413	1381452	+	hypothetical protein	NA	NA	NA	1	900
PA1271	1381804	1383654	+	tonB-dependent receptor	NA	NA	NA	1	901
PA1272	1383718	1384329	+	cob(I)yrinic acid a,c-diamide	NA	NA	NA	1	902
PA1273	1384361	1385668	+	cobyrinic acid a,c-diamide synthase	NA	NA	NA	0	902
PA1274	1385670	1386326	+	hypothetical protein	NA	NA	NA	0	902
PA1275	1386323	1387261	+	cobalamin biosynthesis protein	NA	NA	NA	0	902
PA1276	1387254	1388249	+	threonine-phosphate decarboxylase	NA	NA	NA	0	902
PA1277	1388242	1389714	+	cobyric acid synthase	NA	NA	NA	0	902
PA1278	1389707	1390228	+	adenosylcobinamide kinase	NA	NA	NA	0	902
PA1279	1390225	1391280	+	nicotinate-nucleotide--dimethylbenzimidazole	NA	NA	NA	0	902
PA1280	1391277	1391861	+	hypothetical protein	NA	NA	NA	0	902
PA1281	1391864	1392601	+	cobalamin synthase	NA	NA	NA	0	902
PA1282	1392564	1394069	-	major facilitator superfamily (MFS)	NA	NA	NA	1	903
PA1283	1394188	1394748	+	transcriptional regulator	NA	NA	NA	1	904
PA1284	1394779	1396599	-	acyl-CoA dehydrogenase	NA	NA	NA	1	905
PA1285	1396731	1397180	+	transcriptional regulator	NA	NA	NA	1	906
PA1286	1397254	1398453	+	major facilitator superfamily (MFS)	NA	NA	NA	1	907
PA1287	1398618	1399172	+	glutathione peroxidase	NA	NA	NA	1	908
PA1288	1399231	1400505	-	hypothetical protein	1399186	794	45	1	909
PA1289	1400711	1401190	-	hypothetical protein	NA	NA	NA	1	910
PA1290	1401412	1402005	-	transcriptional regulator	NA	NA	NA	1	911
PA1291	1402117	1402956	+	hypothetical protein	NA	NA	NA	1	912
PA1292	1402981	1403835	-	3-mercaptopyruvate sulfurtransferase	1402937	15	44	1	913
PA1293	1404136	1405197	-	hypothetical protein	1404091	9	45	1	914
PA1294	1405338	1406462	+	ribonuclease D	NA	NA	NA	1	915
PA1295	1406459	1406752	+	hypothetical protein	NA	NA	NA	0	915
PA1296	1407007	1407939	+	2-hydroxyacid dehydrogenase	NA	NA	NA	1	916
PA1297	1407951	1408931	-	metal transporter	NA	NA	NA	1	917
PA1298	1408999	1409274	+	hypothetical protein	NA	NA	NA	1	918
PA1299	1409351	1409800	+	hypothetical protein	NA	NA	NA	1	919
PA1300	1409949	1410476	+	ECF subfamily sigma-70 factor	NA	NA	NA	1	920
PA1301	1410473	1411456	+	transmembrane sensor	NA	NA	NA	0	920
PA1302	1411585	1414140	+	heme utilization protein	NA	NA	NA	1	921
PA1303	1414147	1414686	-	signal peptidase	NA	NA	NA	1	922
PA1304	1414763	1416814	-	oligopeptidase	NA	NA	NA	1	923
PA1305	1416963	1417436	+	hypothetical protein	NA	NA	NA	1	924
PA1306	1417500	1417961	+	HIT family protein	NA	NA	NA	1	925
PA1307	1417965	1418738	+	hypothetical protein	NA	NA	NA	0	925
PA1308	1418765	1419289	+	hypothetical protein	NA	NA	NA	0	925
PA1309	1419298	1420158	-	transcriptional regulator	NA	NA	NA	1	926
PA1310	1420326	1421441	+	2-aminoethylphosphonate--pyruvate transaminase	NA	NA	NA	1	927
PA1311	1421477	1422304	+	phosphonoacetaldehyde hydrolase	NA	NA	NA	0	927
PA1312	1422355	1423266	-	transcriptional regulator	NA	NA	NA	1	928
PA1313	1423374	1424732	+	major facilitator superfamily (MFS)	NA	NA	NA	1	929
PA1314	1424746	1425132	+	hypothetical protein	NA	NA	NA	0	929
PA1315	1425140	1425754	-	transcriptional regulator	NA	NA	NA	1	930
PA1316	1425912	1427453	+	major facilitator superfamily (MFS)	NA	NA	NA	1	931
PA1317	1428080	1429075	+	cytochrome o ubiquinol oxidase subunit II	NA	NA	NA	1	932
PA1318	1429082	1431058	+	cytochrome o ubiquinol oxidase subunit I	NA	NA	NA	0	932
PA1319	1431062	1431691	+	cytochrome o ubiquinol oxidase subunit III	NA	NA	NA	0	932
PA1320	1431691	1432026	+	cytochrome o ubiquinol oxidase subunit IV	NA	NA	NA	0	932
PA1321	1432037	1432927	+	protoheme IX farnesyltransferase	NA	NA	NA	0	932
PA1322	1433166	1435364	+	TonB-dependent receptor	NA	NA	NA	1	933
PA1323	1435493	1435825	+	hypothetical protein	NA	NA	NA	1	934
PA1324	1435885	1436397	+	hypothetical protein	NA	NA	NA	1	935
PA1324.1	1436491	1436618	+	P9	1436657	58	39	1	936
PA1325	1436663	1437070	+	hypothetical protein	NA	NA	NA	1	937
PA1326	1437067	1438614	+	threonine dehydratase	NA	NA	NA	0	937
PA1327	1438706	1440676	+	protease	NA	NA	NA	1	938
PA1328	1440639	1441547	-	transcriptional regulator	NA	NA	NA	1	939
PA1329	1441632	1442063	+	hypothetical protein	NA	NA	NA	1	940
PA1330	1442069	1442848	+	short-chain dehydrogenase	NA	NA	NA	0	940
PA1331	1442904	1444451	-	hypothetical protein	NA	NA	NA	1	941
PA1332	1444720	1445271	-	hypothetical protein	NA	NA	NA	1	942
PA1333	1445405	1445611	-	hypothetical protein	NA	NA	NA	1	943
PA1334	1445806	1446918	-	oxidoreductase	NA	NA	NA	1	944
PA1335	1447226	1448503	-	two-component response regulator	NA	NA	NA	1	945
PA1336	1448548	1450449	-	two-component sensor	NA	NA	NA	1	946
PA1337	1450545	1451633	-	glutaminase-asparaginase	1450466	116	79	1	947
PA1338	1451719	1453392	-	gamma-glutamyltranspeptidase	NA	NA	NA	1	948
PA1339	1453470	1454204	-	amino acid ABC transporter ATP binding protein	1453431	58	39	0	949
PA1340	1454201	1454869	-	amino acid ABC transporter membrane protein	NA	NA	NA	0	949
PA1341	1454866	1455612	-	amino acid ABC transporter membrane protein	1454728	8	138	1	949
PA1342	1455815	1456723	-	ABC transporter	1455730	11	85	1	950
PA1343	1457175	1457633	+	hypothetical protein	NA	NA	NA	1	951
PA1344	1457729	1458523	+	short-chain dehydrogenase	NA	NA	NA	1	952
PA1345	1458707	1460296	+	hypothetical protein	NA	NA	NA	1	953
PA1346	1460307	1461854	-	hypothetical protein	NA	NA	NA	1	954
PA1347	1461938	1462630	-	transcriptional regulator	NA	NA	NA	1	955
PA1348	1462696	1463403	+	hypothetical protein	NA	NA	NA	1	956
PA1349	1463586	1463936	+	hypothetical protein	NA	NA	NA	1	957
PA1350	1464111	1464860	+	hypothetical protein	NA	NA	NA	1	958
PA1351	1464878	1466101	+	ECF subfamily sigma-70 factor	NA	NA	NA	0	958
PA1352	1466109	1467320	-	hypothetical protein	NA	NA	NA	1	959
PA1353	1467488	1467901	-	hypothetical protein	NA	NA	NA	0	960
PA1354	1467938	1468363	-	hypothetical protein	NA	NA	NA	1	960
PA1355	1468510	1468890	+	hypothetical protein	NA	NA	NA	1	961
PA1356	1468913	1470019	+	hypothetical protein	NA	NA	NA	0	961
PA1357	1470088	1470564	+	hypothetical protein	NA	NA	NA	1	962
PA1358	1470580	1470978	-	hypothetical protein	NA	NA	NA	0	963
PA1359	1471016	1471672	-	transcriptional regulator	NA	NA	NA	1	963
PA1360	1471671	1472564	+	hypothetical protein	NA	NA	NA	1	964
PA1361	1472547	1473980	-	transporter	NA	NA	NA	1	965
PA1362	1474391	1474714	+	hypothetical protein	NA	NA	NA	1	966
PA1363	1474727	1475467	+	ECF subfamily sigma-70 factor	NA	NA	NA	0	966
PA1364	1475464	1476306	+	transmembrane sensor	NA	NA	NA	0	966
PA1365	1476384	1478825	+	siderophore receptor	NA	NA	NA	1	967
PA1366	1479021	1479791	-	hypothetical protein	NA	NA	NA	1	968
PA1367	1480215	1481051	-	hypothetical protein	NA	NA	NA	1	969
PA1368	1481334	1482758	-	hypothetical protein	NA	NA	NA	1	970
PA1369	1483123	1483875	+	hypothetical protein	NA	NA	NA	1	971
PA1370	1483898	1485763	+	hypothetical protein	NA	NA	NA	0	971
PA1371	1486266	1486967	-	hypothetical protein	NA	NA	NA	0	972
PA1372	1486960	1489095	-	hypothetical protein	NA	NA	NA	1	972
PA1373	1489815	1491083	-	3-oxoacyl-ACP synthase	NA	NA	NA	1	973
PA1374	1491192	1491698	+	hypothetical protein	NA	NA	NA	1	974
PA1375	1491913	1493055	+	erythronate-4-phosphate dehydrogenase	NA	NA	NA	1	975
PA1376	1493090	1494823	-	bifunctional isocitrate dehydrogenase	NA	NA	NA	1	976
PA1377	1494959	1495492	+	hypothetical protein	NA	NA	NA	1	977
PA1378	1495635	1495997	+	hypothetical protein	NA	NA	NA	1	978
PA1379	1496087	1496920	-	short-chain dehydrogenase	NA	NA	NA	1	979
PA1380	1497012	1497977	+	transcriptional regulator	NA	NA	NA	1	980
PA1381	1498338	1498829	+	hypothetical protein	NA	NA	NA	1	981
PA1382	1498813	1501092	+	type II secretion system protein	NA	NA	NA	0	981
PA1383	1501611	1503416	+	hypothetical protein	NA	NA	NA	1	982
PA1384	1503568	1504581	+	UDP-glucose 4-epimerase	NA	NA	NA	1	983
PA1385	1504605	1505729	+	glycosyl transferase family protein	NA	NA	NA	0	983
PA1386	1505749	1507017	+	ABC transporter ATP-binding protein	NA	NA	NA	0	983
PA1387	1507164	1508720	+	hypothetical protein	NA	NA	NA	1	984
PA1388	1508737	1509465	+	hypothetical protein	NA	NA	NA	0	984
PA1389	1509562	1511046	+	glycosyl transferase family protein	NA	NA	NA	1	985
PA1390	1511232	1512266	+	glycosyl transferase family protein	NA	NA	NA	1	986
PA1391	1512260	1514035	+	glycosyl transferase family protein	NA	NA	NA	0	986
PA1392	1514036	1515280	+	hypothetical protein	NA	NA	NA	0	986
PA1393	1515337	1515927	-	adenosine 5'-phosphosulfate (APS) kinase	NA	NA	NA	1	987
PA1394	1516433	1516687	+	hypothetical protein	NA	NA	NA	1	988
PA1395	1516703	1517119	+	hypothetical protein	NA	NA	NA	0	988
PA1396	1517146	1518768	-	two-component sensor	NA	NA	NA	1	989
PA1397	1518914	1519546	+	two-component response regulator	NA	NA	NA	1	990
PA1398	1519627	1519968	+	hypothetical protein	NA	NA	NA	1	991
PA1399	1519984	1520904	-	transcriptional regulator	NA	NA	NA	1	992
PA1400	1521109	1524396	+	pyruvate carboxylase	NA	NA	NA	1	993
PA1401	1524424	1524831	-	hypothetical protein	NA	NA	NA	1	994
PA1402	1524909	1525574	-	hypothetical protein	NA	NA	NA	1	995
PA1403	1525667	1526299	+	transcriptional regulator	NA	NA	NA	1	996
PA1404	1526430	1526657	-	hypothetical protein	NA	NA	NA	1	997
PA1405	1527191	1528783	+	helicase	NA	NA	NA	1	998
PA1406	1528803	1529561	-	hypothetical protein	NA	NA	NA	0	999
PA1407	1529597	1530538	-	hypothetical protein	NA	NA	NA	1	999
PA1408	1530605	1533028	-	hypothetical protein	NA	NA	NA	1	1000
PA1409	1533238	1534278	+	acetylpolyamine aminohydrolase	NA	NA	NA	1	1001
PA1410	1534289	1535380	+	periplasmic spermidine/putrescine-binding	NA	NA	NA	0	1001
PA1411	1535586	1536497	+	hypothetical protein	NA	NA	NA	1	1002
PA1412	1536457	1537650	-	hypothetical protein	NA	NA	NA	1	1003
PA1413	1537755	1538627	+	transcriptional regulator	NA	NA	NA	1	1004
PA1414	1538683	1538916	+	hypothetical protein	1538970	22	54	1	1005
PA1415	1538976	1539704	-	hypothetical protein	NA	NA	NA	1	1006
PA1416	1539749	1541131	-	hypothetical protein	NA	NA	NA	0	1007
PA1417	1541145	1542746	-	hypothetical protein	NA	NA	NA	1	1007
PA1418	1542822	1544213	-	sodium:solute symport protein	NA	NA	NA	1	1008
PA1419	1544307	1545818	-	transporter	NA	NA	NA	0	1009
PA1420	1545837	1546256	-	hypothetical protein	NA	NA	NA	0	1009
PA1421	1546271	1547230	-	guanidinobutyrase	NA	NA	NA	1	1009
PA1422	1547437	1548330	+	protein GbuR	NA	NA	NA	1	1010
PA1423	1548334	1549587	-	protein BdlA	NA	NA	NA	1	1011
PA1424	1549883	1550494	+	hypothetical protein	NA	NA	NA	1	1012
PA1424a	1550452	1550787	-	hypothetical protein	NA	NA	NA	1	1013
PA1425	1550984	1552600	+	ABC transporter ATP-binding protein	NA	NA	NA	1	1014
PA1428	1554415	1554846	+	hypothetical protein	NA	NA	NA	1	1016
PA1428a	1552566	1554155	-	hypothetical protein	NA	NA	NA	1	1015
PA1429	1555012	1557720	+	cation-transporting P-type ATPase	NA	NA	NA	1	1017
PA1430	1558171	1558890	+	transcriptional regulator LasR	NA	NA	NA	1	1018
PA1431	1558880	1559122	-	regulatory protein RsaL	NA	NA	NA	1	1019
PA1432	1559254	1559859	+	autoinducer synthesis protein LasI	NA	NA	NA	1	1020
PA1433	1559966	1561918	-	hypothetical protein	NA	NA	NA	0	1021
PA1434	1561919	1562632	-	hypothetical protein	NA	NA	NA	1	1021
PA1435	1562813	1563970	+	resistance-nodulation-cell division (RND)	NA	NA	NA	1	1022
PA1436	1563967	1567077	+	resistance-nodulation-cell division (RND)	NA	NA	NA	0	1022
PA1437	1567181	1567870	+	two-component response regulator	NA	NA	NA	1	1023
PA1438	1567848	1569293	+	two-component sensor	NA	NA	NA	0	1023
PA1439	1569302	1569709	-	hypothetical protein	NA	NA	NA	0	1024
PA1440	1569721	1570308	-	hypothetical protein	NA	NA	NA	1	1024
PA1441	1570496	1571779	+	hypothetical protein	1571829	80	50	1	1025
PA1442	1572023	1572544	+	flagellar basal body protein FliL	NA	NA	NA	1	1026
PA1443	1572552	1573523	+	flagellar motor switch protein FliM	NA	NA	NA	0	1026
PA1444	1573551	1574024	+	flagellar motor switch protein	NA	NA	NA	0	1026
PA1445	1574026	1574478	+	flagellar protein FliO	NA	NA	NA	0	1026
PA1446	1574475	1575242	+	flagellar biosynthesis protein FliP	NA	NA	NA	0	1026
PA1447	1575290	1575559	+	flagellar biosynthesis protein FliQ	NA	NA	NA	1	1027
PA1448	1575559	1576335	+	flagellar biosynthesis protein FliR	NA	NA	NA	0	1027
PA1449	1576338	1577474	+	flagellar biosynthesis protein FlhB	NA	NA	NA	0	1027
PA1450	1577547	1578806	+	hypothetical protein	NA	NA	NA	1	1028
PA1451	1578839	1580182	+	hypothetical protein	NA	NA	NA	0	1028
PA1452	1580321	1582444	+	flagellar biosynthesis protein FlhA	NA	NA	NA	1	1029
PA1453	1582528	1583817	+	flagellar biosynthesis regulator FlhF	NA	NA	NA	1	1030
PA1454	1583956	1584798	+	flagellar synthesis regulator FleN	NA	NA	NA	1	1031
PA1455	1584795	1585538	+	flagellar biosynthesis sigma factor	NA	NA	NA	0	1031
PA1456	1585640	1586014	+	chemotaxis protein CheY	NA	NA	NA	1	1032
PA1457	1586034	1586822	+	chemotaxis protein CheZ	NA	NA	NA	0	1032
PA1458	1587023	1589284	+	two-component sensor	NA	NA	NA	1	1033
PA1459	1589338	1590444	+	chemotaxis-specific methylesterase	NA	NA	NA	1	1034
PA1460	1590533	1591273	+	flagellar motor protein	NA	NA	NA	1	1035
PA1461	1591286	1592176	+	flagellar motor protein MotD	NA	NA	NA	0	1035
PA1462	1592271	1593059	+	plasmid partitioning protein	NA	NA	NA	1	1036
PA1463	1593151	1594041	+	hypothetical protein	NA	NA	NA	1	1037
PA1464	1594087	1594566	+	purine-binding chemotaxis protein	NA	NA	NA	1	1038
PA1465	1594597	1595004	+	hypothetical protein	NA	NA	NA	0	1038
PA1466	1595032	1595718	-	hypothetical protein	NA	NA	NA	1	1039
PA1467	1595827	1596798	+	hypothetical protein	NA	NA	NA	1	1040
PA1468	1596889	1597305	+	hypothetical protein	NA	NA	NA	1	1041
PA1469	1597365	1598087	+	hypothetical protein	NA	NA	NA	1	1042
PA1470	1598221	1598958	+	short-chain dehydrogenase	NA	NA	NA	1	1043
PA1471	1599024	1599320	-	hypothetical protein	1598976	12	48	1	1044
PA1472	1599428	1599982	-	hypothetical protein	NA	NA	NA	1	1045
PA1473	1600083	1600418	-	hypothetical protein	NA	NA	NA	0	1046
PA1474	1600415	1601893	-	hypothetical protein	NA	NA	NA	1	1046
PA1475	1602179	1602880	+	cytochrome C biogenesis protein CcmA	NA	NA	NA	1	1047
PA1476	1602877	1603548	+	heme exporter protein CcmB	NA	NA	NA	0	1047
PA1477	1603671	1604429	+	heme exporter protein CcmC	NA	NA	NA	1	1048
PA1478	1604426	1604602	+	hypothetical protein	NA	NA	NA	0	1048
PA1479	1604599	1605087	+	cytochrome C biogenesis protein CcmE	NA	NA	NA	0	1048
PA1480	1605088	1607061	+	cytochrome C biogenesis protein CcmF	NA	NA	NA	0	1048
PA1481	1607065	1607607	+	cytochrome C biogenesis protein CcmG	NA	NA	NA	0	1048
PA1482	1607604	1608071	+	cytochrome C biogenesis protein CcmH	NA	NA	NA	0	1048
PA1483	1608068	1609291	+	cytochrome C biogenesis protein	NA	NA	NA	0	1048
PA1483a	1609318	1609734	+	hypothetical protein	NA	NA	NA	0	1048
PA1484	1609738	1610544	-	transcriptional regulator	NA	NA	NA	1	1049
PA1485	1610745	1612112	+	amino acid permease	NA	NA	NA	1	1050
PA1486	1612126	1613226	+	hypothetical protein	NA	NA	NA	0	1050
PA1487	1613234	1614649	-	carbohydrate kinase	NA	NA	NA	0	1051
PA1488	1614670	1615908	-	hypothetical protein	NA	NA	NA	0	1051
PA1489	1615895	1617085	-	hypothetical protein	NA	NA	NA	1	1051
PA1490	1617489	1618265	-	transcriptional regulator	NA	NA	NA	1	1052
PA1491	1618612	1619847	+	transporter	NA	NA	NA	1	1053
PA1492	1619907	1620263	+	hypothetical protein	NA	NA	NA	1	1054
PA1493	1620345	1621343	-	sulfate ABC transporter substrate-binding	1620291	43	54	1	1055
PA1494	1621472	1623127	-	hypothetical protein	NA	NA	NA	1	1056
PA1495	1623251	1623877	-	hypothetical protein	NA	NA	NA	0	1057
PA1496	1623864	1624715	-	potassium channel	NA	NA	NA	1	1057
PA1497	1624781	1625695	-	transporter	NA	NA	NA	1	1058
PA1498	1626062	1627495	-	pyruvate kinase	1625938	10	124	0	1059
PA1499	1627497	1628762	-	hypothetical protein	NA	NA	NA	1	1059
PA1500	1629059	1629949	-	oxidoreductase	NA	NA	NA	1	1060
PA1501	1630024	1630806	-	hypothetical protein	NA	NA	NA	1	1061
PA1502	1630902	1632677	-	glyoxylate carboligase	NA	NA	NA	1	1062
PA1503	1633006	1633437	+	hypothetical protein	NA	NA	NA	1	1063
PA1504	1633842	1634492	-	transcriptional regulator	NA	NA	NA	1	1064
PA1505	1634728	1635723	+	molybdenum cofactor biosynthesis protein A	NA	NA	NA	1	1065
PA1506	1635908	1636237	+	hypothetical protein	NA	NA	NA	1	1066
PA1507	1636329	1637696	-	transporter	1636260	14	69	1	1067
PA1508	1638379	1638639	-	hypothetical protein	NA	NA	NA	0	1068
PA1509	1638652	1639794	-	hypothetical protein	NA	NA	NA	0	1068
PA1510	1639791	1641500	-	hypothetical protein	NA	NA	NA	0	1068
PA1511	1641497	1644025	-	hypothetical protein	NA	NA	NA	1	1068
PA1512	1644207	1644725	-	secreted protein Hcp	NA	NA	NA	1	1069
PA1513	1645211	1646488	-	hypothetical protein	NA	NA	NA	1	1070
PA1514	1646537	1647046	-	ureidoglycolate hydrolase	NA	NA	NA	1	1071
PA1515	1647101	1648099	-	allantoicase	NA	NA	NA	0	1072
PA1516	1648117	1648632	-	hypothetical protein	NA	NA	NA	0	1072
PA1517	1648629	1649555	-	hypothetical protein	NA	NA	NA	1	1072
PA1518	1649928	1650308	+	hypothetical protein	NA	NA	NA	1	1073
PA1519	1650549	1651898	-	transporter	NA	NA	NA	1	1074
PA1520	1652273	1653052	+	transcriptional regulator	1653093	29	41	1	1075
PA1521	1653106	1654410	-	guanine deaminase	NA	NA	NA	1	1076
PA1522	1654480	1655319	-	hypothetical protein	NA	NA	NA	0	1077
PA1523	1655346	1657745	-	xanthine dehydrogenase	NA	NA	NA	0	1077
PA1524	1657738	1659192	-	xanthine dehydrogenase	NA	NA	NA	1	1077
PA1525	1659413	1660546	-	alkane-1 monooxygenase	NA	NA	NA	1	1078
PA1526	1660727	1661386	+	transcriptional regulator	NA	NA	NA	1	1079
PA1527	1661412	1664900	+	hypothetical protein	NA	NA	NA	0	1079
PA1528	1665065	1665934	+	cell division protein ZipA	1666007	17	73	1	1080
PA1529	1666025	1668409	+	NAD-dependent DNA ligase LigA	NA	NA	NA	1	1081
PA1530	1668455	1668832	+	hypothetical protein	NA	NA	NA	1	1082
PA1530.1	1668840	1669799	+	4.5S ribosomal RNA	NA	NA	NA	0	1082
PA1531	1669086	1669952	-	hypothetical protein	NA	NA	NA	1	1083
PA1532	1669989	1672034	+	DNA polymerase III subunits gamma/tau	NA	NA	NA	1	1084
PA1533	1672080	1672406	+	hypothetical protein	1672455	75	49	1	1085
PA1534	1672485	1673081	+	recombination protein RecR	NA	NA	NA	1	1086
PA1535	1673204	1674352	+	acyl-CoA dehydrogenase	NA	NA	NA	1	1087
PA1536	1674365	1674904	-	hypothetical protein	NA	NA	NA	1	1088
PA1537	1674978	1675865	-	short-chain dehydrogenase	NA	NA	NA	0	1089
PA1538	1675862	1677445	-	flavin-containing monooxygenase	NA	NA	NA	1	1089
PA1539	1677559	1678407	+	hypothetical protein	NA	NA	NA	1	1090
PA1540	1678261	1678590	-	multidrug efflux system protein MdtI	NA	NA	NA	0	1091
PA1541	1678584	1678952	-	drug efflux transporter	NA	NA	NA	1	1091
PA1542	1679361	1680197	-	hypothetical protein	NA	NA	NA	1	1092
PA1543	1680437	1680985	-	adenine phosphoribosyltransferase	NA	NA	NA	1	1093
PA1544	1681071	1681805	-	transcriptional regulator Anr	1681022	37	49	1	1094
PA1545	1682051	1682518	+	hypothetical protein	NA	NA	NA	1	1095
PA1546	1682567	1683949	-	coproporphyrinogen III oxidase	NA	NA	NA	1	1096
PA1547	1684077	1684760	-	hypothetical protein	NA	NA	NA	0	1097
PA1548	1684753	1684962	-	hypothetical protein	NA	NA	NA	0	1097
PA1549	1684941	1687376	-	cation-transporting P-type ATPase	NA	NA	NA	0	1097
PA1550	1687373	1687912	-	hypothetical protein	1687281	12	92	0	1097
PA1551	1687924	1689339	-	ferredoxin	NA	NA	NA	1	1097
PA1552	1689557	1690513	-	cytochrome C oxidase cbb3-type subunit CcoP	1689506	657	51	0	1098
PA1552.1	1690510	1690695	-	cytochrome C oxidase cbb3-type subunit CcoQ	1690491	10	19	0	1098
PA1553	1690701	1691312	-	cbb3-type cytochrome C oxidase subunit II	NA	NA	NA	0	1098
PA1554	1691327	1692754	-	cbb3-type cytochrome C oxidase subunit I	NA	NA	NA	1	1098
PA1555	1693119	1694045	-	cytochrome C oxidase cbb3-type subunit CcoP	1693079	12	40	0	1099
PA1555.1	1694042	1694227	-	cytochrome C oxidase cbb3-type subunit CcoQ	NA	NA	NA	0	1099
PA1556	1694233	1694841	-	cbb3-type cytochrome C oxidase subunit II	NA	NA	NA	0	1099
PA1557	1694852	1696279	-	cbb3-type cytochrome C oxidase subunit I	NA	NA	NA	1	1099
PA1558	1696467	1697099	+	hypothetical protein	NA	NA	NA	1	1100
PA1561	1698382	1699947	-	aerotaxis receptor Aer	1698350	8	32	1	1101
PA1562	1700320	1703052	-	aconitate hydratase	1700273	23	47	1	1102
PA1563	1703379	1704437	+	RNA 2'-O-ribose methyltransferase	NA	NA	NA	1	1103
PA1564	1704522	1704761	+	sulfur transfer protein SirA	NA	NA	NA	1	1104
PA1565	1704793	1706103	-	oxidoreductase	NA	NA	NA	1	1105
PA1566	1706172	1707536	-	hypothetical protein	NA	NA	NA	1	1106
PA1567	1708004	1709401	-	hypothetical protein	NA	NA	NA	0	1107
PA1568	1709412	1709765	-	hypothetical protein	NA	NA	NA	1	1107
PA1569	1709821	1711191	-	major facilitator superfamily (MFS)	NA	NA	NA	1	1108
PA1570	1711569	1712450	+	transcriptional regulator	NA	NA	NA	1	1109
PA1571	1712519	1712698	-	hypothetical protein	1712471	79	48	1	1110
PA1572	1712908	1714053	+	hypothetical protein	NA	NA	NA	1	1111
PA1573	1714064	1714660	+	hypothetical protein	NA	NA	NA	0	1111
PA1574	1714778	1715059	-	hypothetical protein	1714736	96	42	1	1112
PA1575	1715154	1715705	-	hypothetical protein	NA	NA	NA	1	1113
PA1576	1715809	1716675	+	3-hydroxyisobutyrate dehydrogenase	NA	NA	NA	1	1114
PA1577	1716682	1717023	-	hypothetical protein	NA	NA	NA	1	1115
PA1578	1717139	1717894	+	hypothetical protein	NA	NA	NA	1	1116
PA1578a	1717998	1718252	+	hypothetical protein	NA	NA	NA	1	1117
PA1579	1718386	1718994	+	hypothetical protein	1719040	27	46	1	1118
PA1580	1719109	1720395	-	type II citrate synthase	1719062	178	47	1	1119
PA1581	1720744	1721130	+	succinate dehydrogenase subunit C	1721268	25	138	1	1120
PA1582	1721124	1721492	+	succinate dehydrogenase subunit D	1721557	7	65	0	1120
PA1583	1721496	1723268	+	succinate dehydrogenase flavoprotein subunit	NA	NA	NA	0	1120
PA1584	1723280	1723987	+	succinate dehydrogenase iron-sulfur subunit	1724061	210	74	0	1120
PA1585	1724244	1727075	+	2-oxoglutarate dehydrogenase E1	1727098	7	23	1	1121
PA1586	1727118	1728347	+	dihydrolipoamide succinyltransferase	1728393	83	46	1	1122
PA1587	1728416	1729852	+	dihydrolipoamide dehydrogenase	1729942	90	90	1	1123
PA1588	1730181	1731347	+	succinyl-CoA synthetase subunit beta	NA	NA	NA	1	1124
PA1589	1731347	1732234	+	succinyl-CoA synthetase subunit alpha	1732296	291	62	0	1124
PA1590	1732545	1733858	+	branched-chain amino acid transporter	1733905	22	47	1	1125
PA1591	1734004	1734768	+	hypothetical protein	NA	NA	NA	1	1126
PA1592	1734827	1735063	-	hypothetical protein	1734778	1163	49	1	1127
PA1593	1735236	1735709	+	hypothetical protein	NA	NA	NA	1	1128
PA1594	1735706	1736152	+	hypothetical protein	NA	NA	NA	0	1128
PA1595	1736189	1737418	+	hypothetical protein	NA	NA	NA	0	1128
PA1596	1737536	1739440	+	heat shock protein 90	NA	NA	NA	1	1129
PA1597	1739508	1740233	+	hypothetical protein	NA	NA	NA	1	1130
PA1598	1740244	1741065	-	3-methyl-2-oxobutanoate	NA	NA	NA	1	1131
PA1599	1741146	1741928	+	transcriptional regulator	NA	NA	NA	1	1132
PA1600	1741939	1743240	-	cytochrome C	NA	NA	NA	1	1133
PA1601	1743290	1745536	-	aldehyde dehydrogenase	NA	NA	NA	0	1134
PA1602	1745533	1746024	-	oxidoreductase	NA	NA	NA	1	1134
PA1603	1746231	1746653	-	transcriptional regulator	NA	NA	NA	0	1135
PA1604	1746692	1747597	-	hypothetical protein	NA	NA	NA	1	1135
PA1605	1747596	1748630	+	hypothetical protein	NA	NA	NA	1	1136
PA1606	1748699	1749175	+	hypothetical protein	NA	NA	NA	1	1137
PA1607	1749349	1749789	-	hypothetical protein	NA	NA	NA	1	1138
PA1608	1749895	1751520	-	chemotaxis transducer	NA	NA	NA	1	1139
PA1609	1751674	1752891	-	3-oxoacyl-ACP synthase	NA	NA	NA	0	1140
PA1610	1752903	1753418	-	3-hydroxydecanoyl-ACP dehydratase	NA	NA	NA	1	1140
PA1611	1753607	1755562	-	sensor/response regulator hybrid	NA	NA	NA	0	1141
PA1612	1755559	1756317	-	hypothetical protein	NA	NA	NA	1	1141
PA1613	1756489	1758597	-	hypothetical protein	NA	NA	NA	1	1142
PA1614	1758748	1759770	+	NAD(P)H-dependent glycerol-3-phosphate	NA	NA	NA	1	1143
PA1615	1759784	1760125	+	lipase	NA	NA	NA	0	1143
PA1616	1760122	1760586	+	hypothetical protein	NA	NA	NA	0	1143
PA1617	1760713	1762380	+	AMP-binding protein	NA	NA	NA	1	1144
PA1618	1762433	1762870	+	hypothetical protein	1762940	8	70	1	1145
PA1619	1762928	1763752	+	transcriptional regulator	NA	NA	NA	1	1146
PA1620	1763793	1764434	+	hypothetical protein	NA	NA	NA	1	1147
PA1621	1764536	1765348	+	hydrolase	NA	NA	NA	1	1148
PA1622	1765345	1766205	+	hydrolase	NA	NA	NA	0	1148
PA1623	1766285	1766947	+	hypothetical protein	NA	NA	NA	1	1149
PA1624	1766956	1767762	+	hypothetical protein	NA	NA	NA	0	1149
PA1625	1767928	1768995	+	hypothetical protein	NA	NA	NA	1	1150
PA1626	1769047	1770321	-	major facilitator superfamily (MFS)	NA	NA	NA	0	1151
PA1627	1770337	1770984	-	transcriptional regulator	NA	NA	NA	1	1151
PA1628	1771122	1772651	-	3-hydroxyacyl-CoA dehydrogenase	NA	NA	NA	0	1152
PA1629	1772655	1773440	-	enoyl-CoA hydratase	NA	NA	NA	1	1152
PA1630	1773682	1774548	+	transcriptional regulator	NA	NA	NA	1	1153
PA1631	1774603	1775757	+	acyl-CoA dehydrogenase	NA	NA	NA	1	1154
PA1632	1775849	1776034	+	potassium-transporting ATPase F	NA	NA	NA	1	1155
PA1633	1776045	1777739	+	potassium-transporting ATPase A	NA	NA	NA	0	1155
PA1634	1777751	1779823	+	potassium-transporting ATPase subunit B	NA	NA	NA	0	1155
PA1635	1779877	1780428	+	potassium-transporting ATPase subunit C	NA	NA	NA	1	1156
PA1636	1780536	1783193	+	two-component sensor KdpD	NA	NA	NA	1	1157
PA1637	1783294	1783986	+	two-component response regulator KdpE	NA	NA	NA	1	1158
PA1638	1784108	1785016	+	glutaminase	NA	NA	NA	1	1159
PA1639	1785127	1785732	+	hypothetical protein	NA	NA	NA	1	1160
PA1640	1785736	1786773	-	hypothetical protein	NA	NA	NA	1	1161
PA1641	1786888	1787166	+	hypothetical protein	NA	NA	NA	1	1162
PA1642	1787250	1788284	+	selenophosphate synthetase	NA	NA	NA	1	1163
PA1643	1788284	1789393	+	tRNA 2-selenouridine synthase	NA	NA	NA	0	1163
PA1643a	1789372	1789719	-	aldehyde-activating protein	NA	NA	NA	1	1164
PA1644	1789857	1790465	+	hypothetical protein	NA	NA	NA	1	1165
PA1645	1790472	1790879	-	hypothetical protein	NA	NA	NA	1	1166
PA1646	1791080	1793038	+	chemotaxis transducer	NA	NA	NA	1	1167
PA1647	1793019	1794740	-	sulfate transporter	NA	NA	NA	1	1168
PA1648	1794883	1795887	-	oxidoreductase	NA	NA	NA	1	1169
PA1649	1796138	1796899	+	short-chain dehydrogenase	NA	NA	NA	1	1170
PA1650	1797058	1797951	+	transporter	NA	NA	NA	1	1171
PA1651	1797958	1799154	-	transporter	NA	NA	NA	1	1172
PA1652	1799385	1800020	+	hypothetical protein	NA	NA	NA	1	1173
PA1653	1800071	1800547	-	transcriptional regulator	NA	NA	NA	1	1174
PA1654	1800629	1801795	+	aminotransferase	NA	NA	NA	1	1175
PA1655	1801851	1802453	+	glutathione S-transferase	NA	NA	NA	1	1176
PA1656	1803626	1805182	+	hypothetical protein	NA	NA	NA	1	1177
PA1657	1805218	1805724	+	hypothetical protein	NA	NA	NA	0	1177
PA1658	1805753	1807228	+	hypothetical protein	NA	NA	NA	0	1177
PA1659	1807241	1807648	+	hypothetical protein	NA	NA	NA	0	1177
PA1660	1808193	1809773	+	hypothetical protein	NA	NA	NA	1	1178
PA1661	1809737	1810744	+	hypothetical protein	NA	NA	NA	0	1178
PA1662	1810751	1813384	+	ClpA/B-type protease	NA	NA	NA	0	1178
PA1663	1813395	1814906	+	transcriptional regulator	NA	NA	NA	0	1178
PA1664	1814995	1815135	+	hypothetical protein	NA	NA	NA	1	1179
PA1665	1815153	1816346	+	hypothetical protein	NA	NA	NA	0	1179
PA1666	1816352	1816858	+	hypothetical protein	NA	NA	NA	0	1179
PA1667	1816855	1818186	+	hypothetical protein	NA	NA	NA	0	1179
PA1668	1818189	1819058	+	hypothetical protein	NA	NA	NA	0	1179
PA1669	1819074	1822601	+	hypothetical protein	NA	NA	NA	0	1179
PA1670	1822601	1823329	+	serine/threonine phosphoprotein phosphatase	NA	NA	NA	0	1179
PA1671	1823326	1824315	+	serine-threonine kinase Stk1	NA	NA	NA	0	1179
PA1672	1824343	1824723	-	hypothetical protein	NA	NA	NA	1	1180
PA1673	1824969	1825430	+	hypothetical protein	NA	NA	NA	1	1181
PA1674	1825495	1826040	-	GTP cyclohydrolase I	1825449	55	46	1	1182
PA1675	1826118	1826675	-	hypothetical protein	NA	NA	NA	1	1183
PA1676	1826732	1827052	-	hypothetical protein	NA	NA	NA	1	1184
PA1677	1827225	1827821	-	hypothetical protein	NA	NA	NA	1	1185
PA1678	1827992	1828906	+	N5-glutamine S-adenosyl-L-methionine-dependent	NA	NA	NA	1	1186
PA1679	1828931	1829710	-	hypothetical protein	NA	NA	NA	1	1187
PA1680	1829788	1830771	-	hypothetical protein	NA	NA	NA	1	1188
PA1681	1830879	1831970	+	chorismate synthase	NA	NA	NA	1	1189
PA1682	1832014	1833165	+	MFS metabolite transporter	NA	NA	NA	1	1190
PA1683	1833162	1833779	+	methylthioribulose-1-phosphate dehydratase	NA	NA	NA	0	1190
PA1684	1833776	1834321	+	1,2-dihydroxy-3-keto-5-methylthiopentene	1834379	25	58	0	1190
PA1685	1834393	1835142	+	enolase	NA	NA	NA	1	1191
PA1686	1835325	1836218	-	DNA-3-methyladenine glycosidase II	NA	NA	NA	1	1192
PA1687	1836367	1837227	+	spermidine synthase	1837262	40	35	1	1193
PA1688	1837388	1838257	+	hypothetical protein	NA	NA	NA	1	1194
PA1689	1838260	1840362	+	hypothetical protein	1840405	16	43	0	1194
PA1690	1840468	1841517	-	translocation protein in type III secretion	NA	NA	NA	0	1195
PA1691	1841514	1842302	-	translocation protein in type III secretion	NA	NA	NA	0	1195
PA1692	1842299	1842565	-	translocation protein in type III secretion	NA	NA	NA	0	1195
PA1693	1842568	1843221	-	type III secretion system protein	NA	NA	NA	0	1195
PA1694	1843218	1844147	-	type III secretion system protein	NA	NA	NA	0	1195
PA1695	1844144	1845253	-	translocation protein in type III secretion	NA	NA	NA	0	1195
PA1696	1845241	1845717	-	translocation protein in type III secretion	NA	NA	NA	0	1195
PA1697	1845714	1847036	-	type III secretion system ATPase	NA	NA	NA	1	1195
PA1698	1847227	1848093	+	type III secretion outer membrane protein PopN	NA	NA	NA	1	1196
PA1699	1848074	1848352	+	hypothetical protein	NA	NA	NA	0	1196
PA1700	1848339	1848710	+	hypothetical protein	NA	NA	NA	0	1196
PA1701	1848707	1849072	+	hypothetical protein	NA	NA	NA	0	1196
PA1702	1849077	1849406	+	hypothetical protein	NA	NA	NA	0	1196
PA1703	1849403	1851523	+	type III secretory apparatus protein PcrD	NA	NA	NA	0	1196
PA1704	1851520	1851954	+	transcriptional regulator PcrR	NA	NA	NA	0	1196
PA1705	1851982	1852278	+	regulator in type III secretion	NA	NA	NA	0	1196
PA1706	1852288	1853172	+	type III secretion protein PcrV	NA	NA	NA	0	1196
PA1707	1853181	1853684	+	regulatory protein PcrH	NA	NA	NA	0	1196
PA1708	1853665	1854837	+	translocator protein PopB	NA	NA	NA	0	1196
PA1709	1854849	1855736	+	translocator outer membrane protein PopD	NA	NA	NA	0	1196
PA1710	1855862	1856299	+	exoenzyme S synthesis protein C	NA	NA	NA	1	1197
PA1711	1856308	1856553	+	ExsE protein	NA	NA	NA	0	1197
PA1712	1856562	1856975	+	exoenzyme S synthesis protein B	NA	NA	NA	0	1197
PA1713	1857273	1858109	+	transcriptional regulator ExsA	NA	NA	NA	1	1198
PA1714	1858207	1859037	+	ExsD protein	NA	NA	NA	1	1199
PA1715	1859071	1859493	+	type III export apparatus protein	NA	NA	NA	0	1199
PA1716	1859493	1861295	+	type III secretion outer membrane protein PscC	NA	NA	NA	0	1199
PA1717	1861297	1862595	+	type III export protein PscD	NA	NA	NA	0	1199
PA1718	1862558	1862761	+	type III export protein PscE	NA	NA	NA	0	1199
PA1719	1862764	1863021	+	type III export protein PscF	NA	NA	NA	0	1199
PA1720	1863024	1863371	+	type III export protein PscG	NA	NA	NA	0	1199
PA1721	1863368	1863799	+	type III export protein PscH	NA	NA	NA	0	1199
PA1722	1863799	1864137	+	type III export protein PscI	NA	NA	NA	0	1199
PA1723	1864134	1864880	+	type III export protein PscJ	NA	NA	NA	0	1199
PA1724	1864889	1865515	+	type III export protein PscK	NA	NA	NA	0	1199
PA1725	1865494	1866138	+	type III secretion system protein	NA	NA	NA	0	1199
PA1726	1866241	1868535	-	beta-glucosidase	NA	NA	NA	1	1200
PA1727	1868706	1870763	-	MucR protein	NA	NA	NA	1	1201
PA1728	1871116	1871457	+	hypothetical protein	NA	NA	NA	1	1202
PA1729	1871555	1872202	+	hypothetical protein	NA	NA	NA	1	1203
PA1730	1872602	1874014	+	hypothetical protein	NA	NA	NA	1	1204
PA1731	1874017	1874970	+	hypothetical protein	NA	NA	NA	0	1204
PA1732	1874967	1875767	+	hypothetical protein	NA	NA	NA	0	1204
PA1733	1875849	1876580	+	hypothetical protein	NA	NA	NA	1	1205
PA1734	1876588	1877409	-	hypothetical protein	NA	NA	NA	1	1206
PA1735	1877522	1878409	+	hypothetical protein	NA	NA	NA	1	1207
PA1736	1878980	1880185	+	acetyl-CoA acetyltransferase	NA	NA	NA	1	1208
PA1737	1880199	1882343	+	3-hydroxyacyl-CoA dehydrogenase	NA	NA	NA	0	1208
PA1738	1882595	1883509	-	transcriptional regulator	NA	NA	NA	1	1209
PA1739	1883661	1884632	+	oxidoreductase	NA	NA	NA	1	1210
PA1740	1884655	1885653	+	hypothetical protein	NA	NA	NA	0	1210
PA1741	1885662	1886033	-	hypothetical protein	NA	NA	NA	1	1211
PA1742	1886278	1887000	+	amidotransferase	1887057	15	57	1	1212
PA1743	1887058	1887297	-	hypothetical protein	NA	NA	NA	0	1213
PA1744	1887325	1887543	-	hypothetical protein	NA	NA	NA	1	1213
PA1745	1887698	1888186	-	hypothetical protein	NA	NA	NA	1	1214
PA1746	1888407	1888913	+	hypothetical protein	1888944	58	31	1	1215
PA1747	1888985	1889173	-	hypothetical protein	NA	NA	NA	1	1216
PA1748	1889323	1890012	-	enoyl-CoA hydratase	1889282	14	41	1	1217
PA1749	1890196	1890681	+	hypothetical protein	1890727	22	46	1	1218
PA1750	1890739	1891815	-	phospho-2-dehydro-3-deoxyheptonate aldolase	1890694	113	45	1	1219
PA1751	1892133	1892510	+	hypothetical protein	NA	NA	NA	1	1220
PA1752	1892510	1893457	+	2-dehydropantoate 2-reductase	NA	NA	NA	0	1220
PA1753	1893620	1894117	+	hypothetical protein	NA	NA	NA	1	1221
PA1754	1894249	1895223	+	transcriptional regulator CysB	1895270	15	47	1	1222
PA1755	1895280	1895627	-	hypothetical protein	NA	NA	NA	1	1223
PA1756	1895692	1896495	-	phosphoadenosine phosphosulfate reductase	NA	NA	NA	1	1224
PA1757	1896630	1897247	+	phosphoserine phosphatase	1897291	29	44	1	1225
PA1758	1897290	1898651	-	para-aminobenzoate synthase component I	NA	NA	NA	1	1226
PA1759	1898816	1901521	+	transcriptional regulator	NA	NA	NA	1	1227
PA1760	1901524	1904247	+	transcriptional regulator	NA	NA	NA	0	1227
PA1761	1904479	1904916	+	hypothetical protein	NA	NA	NA	1	1228
PA1762	1904995	1905756	+	hypothetical protein	NA	NA	NA	1	1229
PA1763	1905797	1906822	+	hypothetical protein	NA	NA	NA	1	1230
PA1764	1906842	1908440	+	hypothetical protein	NA	NA	NA	0	1230
PA1765	1908454	1909641	+	hypothetical protein	NA	NA	NA	0	1230
PA1766	1909698	1910681	-	hypothetical protein	1909652	59	46	0	1231
PA1767	1910685	1912211	-	hypothetical protein	NA	NA	NA	0	1231
PA1768	1912217	1912756	-	hypothetical protein	NA	NA	NA	1	1231
PA1769	1913047	1913871	-	hypothetical protein	NA	NA	NA	1	1232
PA1770	1914037	1916412	+	phosphoenolpyruvate synthase	1916460	78	48	1	1233
PA1771	1916482	1917492	+	EstX protein	NA	NA	NA	1	1234
PA1772	1917599	1918087	+	ribonuclease activity regulator protein RraA	1918143	42	56	1	1235
PA1773	1918275	1919273	+	CmaX protein	NA	NA	NA	1	1236
PA1774	1919322	1919576	+	CrfX protein	NA	NA	NA	1	1237
PA1775	1919579	1920403	+	hypothetical protein	1920546	10	143	0	1237
PA1776	1920568	1921065	+	RNA polymerase sigma factor SigX	NA	NA	NA	1	1238
PA1777	1921174	1922226	+	porin	1922273	1180	47	1	1239
PA1778	1922295	1923032	-	uroporphyrin-III C-methyltransferase	NA	NA	NA	0	1240
PA1779	1923044	1925770	-	assimilatory nitrate reductase	NA	NA	NA	0	1240
PA1780	1925797	1926123	-	assimilatory nitrite reductase small subunit	NA	NA	NA	1	1240
PA1781	1926176	1928626	-	assimilatory nitrite reductase large subunit	NA	NA	NA	0	1241
PA1781.1	1928666	1928886	-	P11	NA	NA	NA	0	1241
PA1782	1928894	1930489	-	serine/threonine-protein kinase	NA	NA	NA	1	1241
PA1783	1930564	1931775	-	nitrate transporter	NA	NA	NA	1	1242
PA1784	1932129	1932824	-	hypothetical protein	NA	NA	NA	1	1243
PA1785	1933054	1933632	-	hypothetical protein	NA	NA	NA	0	1244
PA1786	1933649	1934857	-	hypothetical protein	NA	NA	NA	1	1244
PA1787	1935035	1937644	-	bifunctional aconitate hydratase	1934989	264	46	1	1245
PA1788	1938026	1938493	+	hypothetical protein	NA	NA	NA	1	1246
PA1789	1938549	1939412	-	hypothetical protein	NA	NA	NA	1	1247
PA1790	1939583	1940206	+	hypothetical protein	NA	NA	NA	1	1248
PA1791	1940255	1941586	-	hypothetical protein	1940216	131	39	1	1249
PA1792	1941720	1942442	-	UDP-2,3-diacylglucosamine hydrolase	1941689	76	31	0	1250
PA1793	1942447	1942944	-	peptidyl-prolyl cis-trans isomerase B	1942373	174	74	1	1250
PA1794	1943067	1944737	+	glutaminyl-tRNA synthetase	NA	NA	NA	1	1251
PA1795	1944747	1946129	+	cysteinyl-tRNA synthetase	1946175	114	46	0	1251
PA1796	1946187	1947041	-	bifunctional 5,10-methylene-tetrahydrofolate	1946144	91	43	1	1252
PA1796.1	1947320	1947396	+	tRNA-Arg	1947495	16	99	1	1253
PA1796.2	1947448	1947523	+	tRNA-His	1947584	33	61	1	1254
PA1796.3	1947578	1947662	+	tRNA-Leu	1947739	130	77	1	1255
PA1796.4	1947729	1947804	+	tRNA-His	1947863	21	59	1	1256
PA1797	1948502	1950334	-	hypothetical protein	NA	NA	NA	1	1258
PA1797a	1947994	1948215	+	hypothetical protein	NA	NA	NA	1	1257
PA1798	1950439	1951725	-	two-component sensor, ParS	NA	NA	NA	0	1259
PA1799	1951726	1952433	-	two-component response regulator, ParR	NA	NA	NA	1	1259
PA1800	1952665	1953975	+	trigger factor	1954028	331	53	1	1260
PA1801	1954069	1954710	+	ATP-dependent Clp protease proteolytic subunit	1954751	47	41	1	1261
PA1802	1954815	1956095	+	ATP-dependent protease ATP-binding subunit	1956125	104	30	1	1262
PA1803	1956227	1958623	+	Lon protease	1958678	17	55	1	1263
PA1804	1958759	1959031	+	DNA-binding protein HU	1959082	396	51	1	1264
PA1804.1	1959083	1959159	+	tRNA-Asp	1959197	1653	38	1	1265
PA1805	1959263	1961128	+	peptidyl-prolyl cis-trans isomerase D	1961171	75	43	1	1266
PA1806	1961227	1962024	-	NADH-dependent enoyl-ACP reductase	1961182	17	45	0	1267
PA1807	1962046	1963656	-	ABC transporter ATP-binding protein	NA	NA	NA	0	1267
PA1808	1963658	1964677	-	ABC transporter permease	NA	NA	NA	0	1267
PA1809	1964682	1965764	-	ABC transporter permease	NA	NA	NA	0	1267
PA1810	1965771	1967618	-	ABC transporter	NA	NA	NA	0	1267
PA1811	1967615	1969444	-	solute-binding protein	NA	NA	NA	1	1267
PA1812	1969635	1971239	-	membrane-bound lytic murein transglycosylase D	1969573	12	62	1	1268
PA1813	1971317	1972093	-	hydroxyacylglutathione hydrolase	NA	NA	NA	1	1269
PA1814	1972195	1972956	+	hypothetical protein	NA	NA	NA	1	1270
PA1815	1972959	1973405	+	ribonuclease H	NA	NA	NA	0	1270
PA1816	1973470	1974210	+	DNA polymerase III subunit epsilon	NA	NA	NA	1	1271
PA1817	1974238	1974627	-	hypothetical protein	NA	NA	NA	1	1272
PA1818	1974821	1977076	+	lysine-specific pyridoxal	NA	NA	NA	1	1273
PA1819	1977100	1978455	+	amino acid permease	NA	NA	NA	0	1273
PA1820	1978439	1979941	-	sodium/proton antiporter	NA	NA	NA	1	1274
PA1821	1980165	1980977	+	enoyl-CoA hydratase	NA	NA	NA	1	1275
PA1822	1981017	1982705	+	hypothetical protein	NA	NA	NA	0	1275
PA1823	1982705	1983541	+	NADH pyrophosphatase	NA	NA	NA	0	1275
PA1824	1983509	1984288	-	hypothetical protein	NA	NA	NA	1	1276
PA1825	1984389	1985033	+	hypothetical protein	NA	NA	NA	1	1277
PA1826	1985030	1985935	-	transcriptional regulator	NA	NA	NA	1	1278
PA1827	1986067	1986828	+	short-chain dehydrogenase	NA	NA	NA	1	1279
PA1828	1986989	1987756	-	short-chain dehydrogenase	NA	NA	NA	0	1280
PA1829	1987781	1988851	-	hypothetical protein	NA	NA	NA	1	1280
PA1830	1989109	1989423	-	hypothetical protein	1989052	98	57	1	1281
PA1831	1989484	1990194	-	hypothetical protein	NA	NA	NA	1	1282
PA1832	1990428	1991453	+	periplasmic protease	NA	NA	NA	1	1283
PA1833	1991512	1992504	+	oxidoreductase	1992609	17	105	1	1284
PA1833a	1992491	1993366	-	alpha/beta hydrolase	NA	NA	NA	1	1285
PA1835	1993461	1993898	-	hypothetical protein	NA	NA	NA	1	1286
PA1836	1994021	1994602	+	transcriptional regulator	NA	NA	NA	1	1287
PA1837	1994667	1995164	-	hypothetical protein	1994623	54	44	0	1288
PA1837a	1997217	1997444	-	hypothetical protein	NA	NA	NA	1	1289
PA1838	1995148	1996806	-	sulfite reductase	NA	NA	NA	1	1288
PA1839	1997509	1998549	-	ribosomal RNA large subunit methyltransferase	NA	NA	NA	1	1290
PA1840	1998587	1998949	+	hypothetical protein	NA	NA	NA	1	1291
PA1841	1998963	1999460	+	hypothetical protein	NA	NA	NA	0	1291
PA1842	1999512	1999874	-	hypothetical protein	NA	NA	NA	0	1292
PA1843	1999889	2003593	-	B12-dependent methionine synthase	NA	NA	NA	1	1292
PA1844	2003868	2004332	-	hypothetical protein	2003821	44	47	1	1293
PA1845	2004374	2004892	-	hypothetical protein	NA	NA	NA	1	1294
PA1846	2005254	2007542	+	cis/trans isomerase	NA	NA	NA	1	1295
PA1847	2007665	2008249	+	hypothetical protein	2008297	27	48	1	1296
PA1848	2008308	2009477	-	major facilitator superfamily (MFS)	NA	NA	NA	0	1297
PA1849	2009482	2009724	-	hypothetical protein	NA	NA	NA	0	1297
PA1850	2009747	2010751	-	transcriptional regulator	NA	NA	NA	1	1297
PA1851	2011000	2012205	+	hypothetical protein	NA	NA	NA	1	1298
PA1852	2012255	2012530	-	hypothetical protein	2012212	163	43	1	1299
PA1853	2012815	2013678	+	transcriptional regulator	NA	NA	NA	1	1300
PA1854	2013666	2014823	-	hypothetical protein	NA	NA	NA	1	1301
PA1855	2014915	2015136	-	hypothetical protein	NA	NA	NA	0	1302
PA1856	2015139	2016581	-	cbb3-type cytochrome C oxidase subunit I	NA	NA	NA	1	1302
PA1857	2016928	2017851	-	hypothetical protein	NA	NA	NA	1	1303
PA1858	2017967	2018794	-	streptomycin 3''-phosphotransferase	NA	NA	NA	0	1304
PA1859	2018803	2019690	-	transcriptional regulator	NA	NA	NA	1	1304
PA1860	2019776	2020603	+	hypothetical protein	NA	NA	NA	1	1305
PA1861	2020625	2021710	-	molybdenum transporter ModC	NA	NA	NA	0	1306
PA1862	2021712	2022398	-	molybdenum transporter ModB	NA	NA	NA	0	1306
PA1863	2022411	2023166	-	molybdate-binding periplasmic protein ModA	NA	NA	NA	1	1306
PA1864	2023281	2023931	-	transcriptional regulator	NA	NA	NA	1	1307
PA1865	2024065	2025744	+	hypothetical protein	NA	NA	NA	1	1308
PA1866	2025737	2028013	+	hypothetical protein	NA	NA	NA	0	1308
PA1866a	2028103	2028312	+	hypothetical protein	NA	NA	NA	1	1309
PA1867	2028454	2028981	+	XphA protein	NA	NA	NA	1	1310
PA1868	2028968	2031298	+	secretion protein XqhA	NA	NA	NA	0	1310
PA1869	2031466	2031705	+	acyl carrier protein	NA	NA	NA	1	1311
PA1870	2031988	2032413	+	hypothetical protein	NA	NA	NA	1	1312
PA1871	2032695	2033951	+	LasA protease	NA	NA	NA	1	1313
PA1872	2034066	2034857	-	hypothetical protein	NA	NA	NA	1	1314
PA1873	2034918	2035940	-	hypothetical protein	NA	NA	NA	1	1315
PA1874	2036441	2043847	+	hypothetical protein	NA	NA	NA	1	1316
PA1875	2043847	2045124	+	hypothetical protein	NA	NA	NA	0	1316
PA1876	2045114	2047285	+	ABC transporter ATP-binding protein/permease	NA	NA	NA	0	1316
PA1877	2047275	2048462	+	secretion protein	NA	NA	NA	0	1316
PA1878	2048570	2049148	-	hypothetical protein	NA	NA	NA	1	1317
PA1879	2049237	2049791	-	hypothetical protein	NA	NA	NA	1	1318
PA1880	2049949	2052144	-	oxidoreductase	NA	NA	NA	0	1319
PA1881	2052149	2052610	-	oxidoreductase	NA	NA	NA	1	1319
PA1882	2052941	2053264	+	transporter	NA	NA	NA	1	1320
PA1883	2053277	2053675	+	NADH-ubiquinone/plastoquinone oxidoreductase	NA	NA	NA	0	1320
PA1884	2053672	2054223	-	transcriptional regulator	NA	NA	NA	1	1321
PA1885	2054309	2054842	+	hypothetical protein	NA	NA	NA	1	1322
PA1886	2054911	2057274	+	DNA polymerase II	NA	NA	NA	1	1323
PA1887	2057278	2057946	-	hypothetical protein	NA	NA	NA	0	1324
PA1888	2057930	2059339	-	hypothetical protein	NA	NA	NA	1	1324
PA1889	2059569	2060552	+	hypothetical protein	NA	NA	NA	1	1325
PA1890	2060566	2061189	-	glutathione S-transferase	NA	NA	NA	1	1326
PA1891	2061278	2061667	-	hypothetical protein	NA	NA	NA	0	1327
PA1892	2061664	2062401	-	hypothetical protein	NA	NA	NA	0	1327
PA1893	2062398	2064827	-	hypothetical protein	NA	NA	NA	0	1327
PA1894	2064853	2065545	-	hypothetical protein	NA	NA	NA	0	1327
PA1895	2065493	2066767	-	hypothetical protein	NA	NA	NA	0	1327
PA1896	2066786	2067955	-	hypothetical protein	NA	NA	NA	0	1327
PA1897	2067961	2068728	-	hypothetical protein	NA	NA	NA	1	1327
PA1898	2069490	2070203	+	quorum-sensing control repressor	NA	NA	NA	1	1328
PA1899	2070685	2071173	+	phenazine biosynthesis protein	NA	NA	NA	1	1329
PA1900	2071209	2071697	+	phenazine biosynthesis protein	NA	NA	NA	0	1329
PA1901	2071721	2072938	+	phenazine biosynthesis protein PhzC	NA	NA	NA	0	1329
PA1902	2072935	2073558	+	phenazine biosynthesis protein PhzD	NA	NA	NA	0	1329
PA1903	2073555	2075438	+	phenazine biosynthesis protein PhzE	NA	NA	NA	0	1329
PA1904	2075452	2076288	+	phenazine biosynthesis protein	NA	NA	NA	0	1329
PA1905	2076311	2076958	+	pyridoxamine 5'-phosphate oxidase	NA	NA	NA	0	1329
PA1906	2077047	2077583	-	hypothetical protein	NA	NA	NA	1	1330
PA1907	2077626	2079266	-	hypothetical protein	NA	NA	NA	0	1331
PA1908	2079263	2080474	-	major facilitator superfamily (MFS)	NA	NA	NA	1	1331
PA1909	2080661	2081812	-	hypothetical protein	NA	NA	NA	1	1332
PA1910	2081853	2084267	-	ferric-mycobactin receptor, FemA	NA	NA	NA	1	1333
PA1911	2084476	2085426	-	sigma factor regulator FemR	NA	NA	NA	0	1334
PA1912	2085423	2085929	-	ECF sigma factor FemI	NA	NA	NA	1	1334
PA1913	2086021	2086701	-	hypothetical protein	NA	NA	NA	1	1335
PA1914	2086808	2088034	-	hypothetical protein	NA	NA	NA	1	1336
PA1915	2088602	2090149	-	hypothetical protein	NA	NA	NA	1	1337
PA1916	2090213	2091445	-	amino acid permease	NA	NA	NA	1	1338
PA1917	2091490	2091837	-	hypothetical protein	NA	NA	NA	0	1339
PA1918	2091850	2093250	-	hypothetical protein	NA	NA	NA	1	1339
PA1919	2093444	2094142	-	class III (anaerobic)	NA	NA	NA	1	1340
PA1920	2094329	2096356	-	anaerobic ribonucleoside triphosphate	NA	NA	NA	1	1341
PA1921	2096514	2097323	-	hypothetical protein	NA	NA	NA	1	1342
PA1922	2097491	2099452	+	TonB-dependent receptor	NA	NA	NA	1	1343
PA1923	2099452	2103297	+	cobaltochelatase subunit CobN	NA	NA	NA	0	1343
PA1924	2103294	2103770	+	hypothetical protein	NA	NA	NA	0	1343
PA1925	2103770	2104096	+	hypothetical protein	NA	NA	NA	0	1343
PA1926	2104597	2106447	+	hypothetical protein	NA	NA	NA	1	1344
PA1927	2106580	2108880	+	5-	NA	NA	NA	1	1345
PA1928	2108942	2109511	-	ribosomal protein alanine acetyltransferase	NA	NA	NA	1	1346
PA1929	2109558	2109854	-	hypothetical protein	NA	NA	NA	1	1347
PA1930	2110226	2111521	+	chemotaxis transducer	NA	NA	NA	1	1348
PA1931	2111691	2112203	+	ferredoxin	NA	NA	NA	1	1349
PA1932	2112200	2113189	+	hydroxylase molybdopterin-containing subunit	NA	NA	NA	0	1349
PA1933	2113186	2115390	+	hydroxylase large subunit	NA	NA	NA	0	1349
PA1934	2115885	2116265	+	hypothetical protein	NA	NA	NA	1	1350
PA1937	2118585	2118893	+	hypothetical protein	NA	NA	NA	1	1351
PA1938	2118926	2119747	+	hypothetical protein	NA	NA	NA	0	1351
PA1939	2120225	2122222	-	hypothetical protein	NA	NA	NA	1	1352
PA1940	2122579	2123718	-	hypothetical protein	NA	NA	NA	1	1353
PA1941	2123897	2125792	-	hypothetical protein	NA	NA	NA	1	1354
PA1942	2126104	2126334	-	hypothetical protein	2126001	19	103	1	1355
PA1943	2126396	2127493	-	hypothetical protein	NA	NA	NA	1	1356
PA1944	2127684	2129171	+	hypothetical protein	NA	NA	NA	1	1357
PA1945	2129307	2130635	+	transcriptional regulator	NA	NA	NA	1	1358
PA1946	2130854	2131813	+	ribose ABC transporter substrate-binding	NA	NA	NA	1	1359
PA1947	2131835	2133367	+	ribose transporter RbsA	NA	NA	NA	0	1359
PA1948	2133391	2134389	+	ribose ABC transporter membrane protein	NA	NA	NA	0	1359
PA1949	2134393	2135406	+	ribose operon repressor RbsR	NA	NA	NA	0	1359
PA1950	2135460	2136386	+	ribokinase	NA	NA	NA	1	1360
PA1951	2136520	2137785	-	hypothetical protein	NA	NA	NA	1	1361
PA1952	2137846	2138598	-	hypothetical protein	NA	NA	NA	0	1362
PA1953	2138612	2139292	-	hypothetical protein	NA	NA	NA	1	1362
PA1954	2139354	2140376	-	hypothetical protein	NA	NA	NA	1	1363
PA1955	2140433	2141002	-	hypothetical protein	NA	NA	NA	0	1364
PA1956	2140999	2141487	-	hypothetical protein	NA	NA	NA	1	1364
PA1957	2141790	2142317	-	hypothetical protein	NA	NA	NA	0	1365
PA1958	2142314	2142889	-	transporter	NA	NA	NA	1	1365
PA1959	2143173	2144006	+	undecaprenyl pyrophosphate phosphatase	NA	NA	NA	1	1366
PA1960	2144077	2144799	+	hypothetical protein	NA	NA	NA	1	1367
PA1961	2144810	2145745	-	transcriptional regulator	NA	NA	NA	1	1368
PA1962	2145894	2146502	+	azoreductase	NA	NA	NA	1	1369
PA1963	2146609	2146875	+	hypothetical protein	2146945	17	70	1	1370
PA1964	2146961	2148526	-	ABC transporter ATP-binding protein	2146915	34	46	1	1371
PA1965	2148854	2149189	+	hypothetical protein	NA	NA	NA	1	1372
PA1966	2149472	2149843	+	hypothetical protein	NA	NA	NA	1	1373
PA1967	2149864	2150364	-	hypothetical protein	NA	NA	NA	1	1374
[truncated: 3,679 more rows]

## Sheet: S1B - DE analysis for TTS
Table S1B: Differential expression analysis for reproducible term-seq sites with and without AHLs.
Base mean, fold change and adjusted p-value were calculated using DESeq2 (Love et al., 2014).
Adjusted P values (padj) < 0.05 are colored in red.
Adjusted P values (padj) = NA are for clusters with less than 10 reads (DESeq2 default parameter).
Dominant term-seq site	Strand	baseMean	log2FoldChange	Fold change	pvalue	padj	cluster start	cluster end	Notes
3127925	+	672.544	4.83617	28.5649	5.54006e-78	3.81156e-75	3127914	3127936	Close to PA2769 possible TTS for sRNA SPA0116 (Ferrara et al PLoS One 2012)
3889777	-	264.065	5.79924	55.6859	5.53264e-55	1.90323e-52	3889772	3889782	5' UTR of PA3476 (rhlI)
3123367	-	82.7937	4.17431	18.0548	2.11606e-25	4.85284e-23	3123366	3123371	Located in intergenic region between PA2763-PA2764, possibly TTS for SPA0079 sRNA (Ferrara et al PLoS One 2012)
1559969	+	27.2299	3.60649	12.1804	4.52079e-12	7.77576e-10	1559967	1559972	3' end of PA1432 (lasI)
4168904	-	14.7965	3.54318	11.6574	8.28355e-10	1.13982e-07	4168903	4168906	3' end of PA3724 (lasB)
3778033	-	201.481	1.54693	2.92194	2.12747e-08	2.4395e-06	3778031	3778038	3' end of AmiL sRNA
785623	+	1386.51	0.907026	1.87518	1.25982e-05	0.00123822	785615	785640	3' end of PhrD sRNA
3958192	+	903.15	-0.918739	0.528971	2.38326e-05	0.0020496	3958184	3958232	3' end of ReaL sRNA
3147657	+	45.6307	1.55654	2.94149	4.90478e-05	0.00337449	3147644	3147657	near 3' end of SPA0080 (Ferrara et al PLoS One 2012)
4785789	-	3731.79	0.84762	1.79953	4.79797e-05	0.00337449	4785784	4785794	3' end of PA4277.3 tRNA-Tyr
3889892	-	21.7693	1.80849	3.50275	0.000154443	0.00965971	3889890	3889892	3' end of rhlR
3729395	-	25.9233	1.64704	3.13191	0.000218567	0.0121571	3729393	3729396	3' end of PA3326 (clpP2)
5284137	+	218.237	-0.943773	0.519872	0.000234267	0.0121571	5284135	5284168	3' end of PrrF1 sRNA
5332054	-	29.9179	1.5938	3.01844	0.000247384	0.0121571	5332053	5332055	3' end of PA4746.1 tRNA-Met
1558809	-	74.5192	2.12793	4.37091	0.00037506	0.0165513	1558803	1558814	3' end of lasR
5038716	+	69.0368	-1.15762	0.44825	0.000384914	0.0165513	5038714	5038735	3' end of PA4500 (dppA3)
884182	-	64.557	1.17436	2.25692	0.000506862	0.0183537	884180	884184	3' end of pant90 sRNA (Gomez-Lozano Envi. Micro 2012)
5768024	+	14.7132	1.86251	3.6364	0.000487956	0.0183537	5768021	5768033	3' end of PA5119 (glnA)
6183530	-	455.248	0.774391	1.71047	0.000481783	0.0183537	6183527	6183537	3' end of EsrA sRNA
5242169	+	199.088	0.963065	1.94945	0.000695541	0.0239266	5242163	5242186	3' end of PA4673.1 tRNA-Met
5387805	-	46.2096	1.30748	2.47508	0.000820707	0.0268879	5387803	5387805	3' end of PA4802.1 tRNA-Sec
338496	+	2.03814	1.12416	2.17975	0.0426397	NA	338496	338496
930614	-	7.42843	2.11405	4.32905	0.000389852	NA	930614	930617
972177	+	3.22899	1.5662	2.96123	0.0076541	NA	972176	972177
1006963	+	2.08457	1.14863	2.21704	0.0391729	NA	1006963	1006963
1299738	+	4.417	1.89648	3.72304	0.00152521	NA	1299738	1299739
1356932	+	3.34345	1.03138	2.04398	0.0807482	NA	1356932	1356932
1558650	-	2.27458	1.21368	2.31929	0.0312725	NA	1558649	1558650
1559037	-	2.25383	1.17855	2.26349	0.0356089	NA	1559037	1559037
1895270	+	3.47068	1.1458	2.21269	0.0539686	NA	1895270	1895270
2031856	+	3.30979	1.61389	3.06075	0.00615407	NA	2031856	2031856
2905984	-	2.2489	1.21467	2.32088	0.0310761	NA	2905984	2905984
3099941	-	2.131	1.16945	2.24926	0.036427	NA	3099941	3099941
3295964	+	2.53176	1.3203	2.49718	0.0210491	NA	3295964	3295964
3611197	-	1.76954	1.02056	2.02871	0.0597274	NA	3611197	3611197
3889645	-	3.12691	1.55527	2.9389	0.00798684	NA	3889645	3889645
4139925	-	5.50241	1.13271	2.19271	0.0582551	NA	4139925	4139928
4374056	+	6.28873	2.37422	5.18455	7.86277e-05	NA	4374056	4374057
4765382	-	2.14462	1.18105	2.26742	0.0349125	NA	4765382	4765382
4894404	+	4.64726	1.50242	2.83318	0.0124418	NA	4894403	4894404
4956225	-	1.99664	1.05482	2.07746	0.0542709	NA	4956225	4956225
4996438	+	4.26222	1.40577	2.64959	0.0191977	NA	4996438	4996439
5140663	-	4.68571	2.01568	4.0437	0.000781316	NA	5140662	5140663
5238254	+	4.75988	1.30432	2.46967	0.0301088	NA	5238251	5238254
5238332	+	2.54318	1.30124	2.46441	0.0227522	NA	5238330	5238332
5330259	-	1.9803	1.11475	2.16557	0.0438324	NA	5330259	5330259
5640732	+	2.8299	1.00279	2.00388	0.0865156	NA	5640732	5640733
5702217	-	6.01723	1.05581	2.07889	0.0772413	NA	5702217	5702218
1060574	+	97.9541	0.934874	1.91172	0.00194877	0.0609432	1060565	1060607
727679	+	83.3213	1.0158	2.02203	0.00206382	0.061735	727677	727679
4899579	+	80.1972	-0.961813	0.513411	0.00265787	0.0761924	4899577	4899596
4785594	-	4662.26	0.726511	1.65463	0.0028295	0.0778679	4785588	4785600
1258022	+	536.249	0.734872	1.66425	0.00351604	0.0873359	1258019	1258103
1436657	+	29.5584	1.28917	2.44388	0.0034649	0.0873359	1436654	1436657
4093103	-	182.26	-0.753059	0.593344	0.00355437	0.0873359	4093101	4093107
1357120	+	37.1816	1.73092	3.31939	0.00392076	0.0891376	1357119	1357127
4298278	+	52.7007	-1.01253	0.495676	0.00401637	0.0891376	4298275	4298282
4471539	+	11.9941	1.64518	3.12787	0.00387415	0.0891376	4471539	4471541
3514665	-	23.4162	1.22085	2.33083	0.00717788	0.154324	3514663	3514666
158879	+	112.34	-0.735251	0.600713	0.00941096	0.190434	158877	158898
5284348	+	166.235	-0.753661	0.593097	0.00932909	0.190434	5284345	5284378
3475394	-	15.2375	1.33225	2.51795	0.0101408	0.199339	3475393	3475394
630401	-	23.8885	1.15477	2.22649	0.0109981	0.210186	630399	630402
991545	+	42.9559	1.08556	2.1222	0.0115157	0.21413	991543	991558
2473158	+	17.1456	-1.27302	0.413792	0.0125456	0.227141	2473155	2473158
3206408	-	57.3277	-0.850186	0.554713	0.0138666	0.238506	3206408	3206409
5112985	+	135.041	0.696859	1.62097	0.0137867	0.238506	5112982	5112996
1123097	-	30.0482	1.0315	2.04415	0.015365	0.240253	1123096	1123098
3121400	+	212.074	-0.618542	0.651329	0.0152116	0.240253	3121398	3121410
5238182	+	30.6524	1.07594	2.1081	0.0152369	0.240253	5238178	5238192
5332315	-	12.6272	-1.27774	0.41244	0.0153544	0.240253	5332314	5332317
40876	+	177.136	-0.720226	0.607002	0.0162446	0.244092	40873	40884
991769	+	63.9916	0.837787	1.78731	0.0165254	0.244092	991758	991781
5238277	+	11.8941	1.29956	2.46154	0.0166749	0.244092	5238272	5238285
5238353	+	163.064	0.679457	1.60154	0.017925	0.256926	5238350	5238383
4514611	+	73.2117	-0.745075	0.596637	0.0187595	0.263399	4514610	4514627
5802113	+	37.7585	-0.927146	0.525898	0.0194203	0.267224	5802112	5802115
3914106	+	52.7107	0.891109	1.8546	0.0199479	0.268168	3914105	3914111
5166147	-	124.202	0.660247	1.58035	0.0202685	0.268168	5166146	5166149
3114121	-	32.3745	0.973816	1.96403	0.0209332	0.271736	3114119	3114122
973007	+	193.301	-0.570645	0.673316	0.0229814	0.2928	973004	973035
4281830	+	728.973	0.584135	1.49914	0.0240124	0.293964	4281802	4281846
5042040	+	12.3249	-1.24232	0.422693	0.0235875	0.293964	5042040	5042041
6017111	-	473.868	-0.517497	0.698583	0.0243546	0.293964	6017100	6017115
2705701	-	88.5634	0.708499	1.6341	0.0265362	0.309558	2705701	2705702
4545399	+	19.5828	1.10687	2.15378	0.0265464	0.309558	4545397	4545399
4503848	+	25.3698	-0.967075	0.511542	0.0281042	0.322262	4503845	4503851
3016642	+	24.5444	-0.995213	0.501662	0.0293657	0.325865	3016640	3016645
5332292	-	43.0726	0.898877	1.86461	0.0289966	0.325865	5332283	5332297
5798636	+	19.2332	1.02372	2.03315	0.0311884	0.338798	5798636	5798640
5810113	+	3318.23	0.533797	1.44773	0.0315161	0.338798	5810094	5810132
3669655	-	25.6055	0.938702	1.9168	0.0327739	0.340113	3669654	3669657
4921959	+	11.3299	-1.14203	0.453122	0.0331214	0.340113	4921954	4921960
5238126	+	76.1917	0.697506	1.6217	0.0328528	0.340113	5238124	5238126
1060498	+	571.027	-0.46155	0.726206	0.0396275	0.400937	1060469	1060513
3595867	+	18.3212	-0.985776	0.504954	0.0415643	0.414439	3595866	3595869
4057860	-	77.3087	0.630869	1.5485	0.0436372	0.416977	4057859	4057864
4780764	-	540.888	-0.452693	0.730677	0.0430586	0.416977	4780760	4780769
4785689	-	4613.5	0.426552	1.34402	0.0433746	0.416977	4785670	4785715
406555	-	13.8833	-1.02791	0.490421	0.0480665	0.423971	406554	406556
3066117	+	29.3586	0.829824	1.77747	0.0468958	0.423971	3066115	3066117
3104207	-	68.9291	0.641439	1.55988	0.0465308	0.423971	3104204	3104222
4096024	+	29.0108	-0.852178	0.553948	0.0456587	0.423971	4096021	4096028
4545369	+	68.7626	0.6606	1.58074	0.0475495	0.423971	4545368	4545377
4956342	-	33790.2	-0.476569	0.718685	0.0466295	0.423971	4956326	4956349
176133	-	320.764	-0.461462	0.72625	0.0521498	0.454166	176129	176135
339631	+	40.5461	-0.740238	0.598641	0.0542631	0.4639	339630	339632
5308964	+	18358.3	0.398919	1.31852	0.0546161	0.4639	5308709	5309050
587009	+	17603.4	0.415288	1.33357	0.0601732	0.5047	586991	587078
4780720	-	211.272	-0.494986	0.709568	0.0608867	0.5047	4780716	4780724
5372504	-	49.4757	0.772797	1.70858	0.0631624	0.51733	5372502	5372505
1058111	+	347.394	-0.427422	0.743589	0.0656602	0.531462	1058103	1058132
6749	+	18.6391	0.844788	1.796	0.0756274	0.53501	6748	6755
158829	+	116.774	-0.505819	0.70426	0.0725257	0.53501	158827	158838
302659	+	15.9052	0.931853	1.90772	0.0685102	0.53501	302658	302659
870157	-	38.0772	-0.69016	0.619785	0.0764129	0.53501	870154	870157
952115	-	18.1262	-0.871901	0.546427	0.072731	0.53501	952114	952117
991402	+	35971.8	-0.363836	0.777096	0.0711281	0.53501	991348	991441
1399186	-	244.963	-0.461825	0.726067	0.0735599	0.53501	1399184	1399189
2743703	-	70.0268	-0.600791	0.659392	0.0711456	0.53501	2743703	2743711
3710733	+	62.909	0.587501	1.50264	0.0769855	0.53501	3710730	3710734
4514652	+	58.8688	-0.61126	0.654625	0.0724928	0.53501	4514638	4514683
4781946	-	49.2026	-0.653147	0.635892	0.0711167	0.53501	4781945	4781951
4785554	-	15.8465	0.913281	1.88332	0.0769513	0.53501	4785552	4785557
4884709	+	24.9791	-0.838018	0.559412	0.0714933	0.53501	4884707	4884711
5199458	-	43.9322	-0.648696	0.637857	0.0763764	0.53501	5199456	5199462
946947	+	678.431	-0.388765	0.763783	0.0826002	0.554724	946942	947037
3515139	-	2413.35	0.39496	1.31491	0.0830473	0.554724	3515131	3515144
4093041	-	41.3073	-0.648626	0.637887	0.0822488	0.554724	4093039	4093050
5040393	+	12.0241	-0.925425	0.526525	0.0824618	0.554724	5040393	5040395
1474317	-	143.554	0.463263	1.37866	0.0846429	0.559945	1474314	1474319
3650719	-	619.449	0.388484	1.30902	0.0888938	0.582466	3650707	3650720
3617436	+	109.338	-0.484761	0.714616	0.0908135	0.58664	3617408	3617445
5971813	-	94.5636	0.524332	1.43827	0.0912362	0.58664	5971811	5971820
428821	-	11.9109	-0.880173	0.543302	0.0967642	0.593361	428815	428821
683548	+	30.5928	-0.707485	0.612387	0.0939362	0.593361	683546	683554
1942373	-	66.0009	-0.564759	0.676068	0.0959478	0.593361	1942371	1942375
4938931	-	11.9278	-0.895172	0.537683	0.095228	0.593361	4938930	4938931
5034794	-	37.5663	-0.636198	0.643406	0.0974561	0.593361	5034791	5034795
6219815	-	45.1726	-0.612423	0.654097	0.0948182	0.593361	6219814	6219821
620101	-	55.8345	-0.565408	0.675764	0.0995671	0.598385	620098	620101
1538816	+	1144.24	0.343085	1.26847	0.100021	0.598385	1538799	1538842
901520	-	57409.9	-0.341299	0.78933	0.105548	0.618592	901513	901604
4758024	-	72.9687	-0.51626	0.699182	0.105784	0.618592	4758022	4758034
5093028	+	45.3893	-0.599656	0.659911	0.106096	0.618592	5093027	5093030
6264090	-	15.1426	-0.808634	0.570922	0.109278	0.631794	6264089	6264090
6252087	-	11.2023	0.873604	1.83223	0.112344	0.644108	6252087	6252087
505628	+	14.7193	-0.796154	0.575882	0.118068	0.671327	505628	505630
979175	+	15.0459	-0.77087	0.586064	0.123502	0.691946	979172	979175
1941689	-	17.5911	0.812584	1.75635	0.124568	0.691946	1941689	1941690
4057576	-	136.552	0.413212	1.33165	0.126387	0.691946	4057573	4057601
5131403	+	108.778	-0.437666	0.738328	0.125614	0.691946	5131402	5131411
6053355	-	32.1192	-0.617214	0.651929	0.126723	0.691946	6053351	6053356
5950730	-	32.1006	-0.657342	0.634045	0.128392	0.695539	5950725	5950732
2475957	+	17.5094	-0.7562	0.592054	0.129871	0.698057	2475957	2475957
991574	+	10.7428	0.820333	1.76581	0.133387	0.702175	991570	991575
3373206	-	91.2792	-0.450196	0.731943	0.132216	0.702175	3373204	3373209
4956699	+	19.2521	0.704606	1.6297	0.133699	0.702175	4956698	4956699
82352	-	155.08	-0.40753	0.753913	0.138039	0.706684	82350	82355
952537	-	26.7113	-0.645196	0.639406	0.138666	0.706684	952537	952542
1916460	+	36.1129	-0.66342	0.63138	0.136727	0.706684	1916459	1916466
2188311	+	31.7725	-0.618758	0.651231	0.13577	0.706684	2188310	2188314
1186529	+	10.4513	-0.818432	0.567058	0.141423	0.707211	1186526	1186529
5028351	-	22.446	0.662431	1.58275	0.141754	0.707211	5028351	5028356
5327369	-	43.4155	-0.540757	0.68741	0.141853	0.707211	5327369	5327372
675090	+	28.7123	0.621719	1.53871	0.145978	0.72026	675084	675091
2914927	-	16.4125	-0.708808	0.611825	0.146565	0.72026	2914926	2914927
1161671	-	50.4939	-0.519192	0.697762	0.149305	0.728458	1161670	1161687
3173683	-	10.5649	0.781535	1.71896	0.151409	0.728458	3173680	3173686
4418656	+	68.8911	0.50823	1.4223	0.150713	0.728458	4418654	4418660
3207237	-	17.5121	-0.684648	0.622158	0.155484	0.729188	3207236	3207238
5046061	+	35.635	-0.562281	0.67723	0.1558	0.729188	5046059	5046063
5126688	+	383.22	-0.328334	0.796455	0.15569	0.729188	5126685	5126754
6060353	+	19.0931	-0.676463	0.625698	0.154411	0.729188	6060352	6060358
2923154	-	42.1148	0.5782	1.49299	0.156871	0.729239	2923153	2923171
1455658	-	12.0165	0.742665	1.67326	0.160541	0.736348	1455650	1455659
2478254	+	295.946	-0.332514	0.794151	0.159935	0.736348	2478247	2478278
1007727	-	11442.5	-0.283813	0.821417	0.171118	0.752956	1007720	1007740
1518767	-	28.3325	-0.575638	0.670989	0.171289	0.752956	1518766	1518769
3099261	-	119.232	0.380746	1.30201	0.171823	0.752956	3099260	3099266
3384378	+	12.7572	-0.71438	0.609467	0.167984	0.752956	3384377	3384378
4285013	-	24.5804	-0.598208	0.660574	0.171677	0.752956	4285013	4285015
4478932	-	68.2656	0.461885	1.37734	0.165265	0.752956	4478930	4478939
5333329	-	17.7081	0.65985	1.57992	0.169782	0.752956	5333329	5333337
4767339	-	27.6247	0.574842	1.48951	0.174414	0.759474	4767339	4767339
1141777	+	112.873	-0.387484	0.764461	0.176725	0.764695	1141776	1141822
5351624	-	90.1934	0.400929	1.32036	0.179026	0.769812	5351622	5351634
1954933	+	10.5986	0.7255	1.65347	0.182094	0.778139	1954932	1954938
3649655	-	62.7664	0.441628	1.35814	0.183415	0.778949	3649654	3649659
5210028	+	33.9629	-0.524484	0.695208	0.186591	0.787575	5210027	5210032
4057561	-	11.8428	0.702126	1.6269	0.190026	0.797184	4057561	4057561
302553	+	37.2847	-0.464013	0.724967	0.230358	0.797485	302552	302554
471283	+	63.132	0.417805	1.33589	0.205925	0.797485	471282	471285
882931	-	104.624	0.357068	1.28082	0.224257	0.797485	882929	882934
923987	-	35.8249	-0.499215	0.707492	0.207274	0.797485	923985	923987
991733	+	27.7049	0.582792	1.49775	0.193981	0.797485	991722	991733
1058154	+	41.1504	-0.475405	0.719265	0.203417	0.797485	1058150	1058181
1187416	+	10.4303	0.659436	1.57946	0.226954	0.797485	1187416	1187417
1724061	+	40.1834	-0.462943	0.725505	0.221498	0.797485	1724058	1724066
1734779	-	366.266	-0.314462	0.804151	0.220339	0.797485	1734775	1734782
1959082	+	151.424	-0.356293	0.781169	0.199018	0.797485	1959079	1959125
1989052	-	92.493	-0.384528	0.76603	0.200618	0.797485	1989050	1989054
2322219	-	24.7461	-0.542404	0.686626	0.216729	0.797485	2322219	2322222
2422765	-	201.563	-0.305707	0.809046	0.230506	0.797485	2422758	2422768
2803874	+	38.1616	-0.462302	0.725827	0.227993	0.797485	2803874	2803879
3133450	-	841.716	0.269638	1.2055	0.222098	0.797485	3133448	3133455
3173541	-	13.4407	0.675779	1.59746	0.203841	0.797485	3173540	3173541
3204467	-	219.358	-0.303589	0.810234	0.218121	0.797485	3204465	3204469
3312252	-	22.4053	-0.565974	0.675499	0.219327	0.797485	3312252	3312252
3324883	-	758.589	0.262866	1.19986	0.229416	0.797485	3324880	3324898
3409566	-	46.8873	-0.518396	0.698148	0.199474	0.797485	3409565	3409568
3475456	-	1141.02	-0.362619	0.777751	0.191447	0.797485	3475449	3475462
3524152	+	63.3331	0.434936	1.35185	0.203381	0.797485	3524148	3524169
3653922	+	111.111	0.362125	1.28532	0.213138	0.797485	3653919	3653934
4189700	-	44.6476	0.459245	1.37482	0.232197	0.797485	4189699	4189703
5086924	-	519.206	-0.319316	0.80145	0.206137	0.797485	5086919	5086928
5122995	-	25.5152	-0.530887	0.692129	0.226026	0.797485	5122994	5122995
5172714	+	20.8368	0.563393	1.47774	0.226517	0.797485	5172713	5172715
5240208	+	96.054	-0.401549	0.757045	0.232172	0.797485	5240205	5240226
5347116	-	43.0024	0.449128	1.36521	0.22406	0.797485	5347115	5347118
5521612	-	219.867	0.341628	1.26719	0.229094	0.797485	5521609	5521614
5541613	-	11.2374	-0.646925	0.63864	0.232986	0.797485	5541613	5541613
5683420	-	121.457	-0.340112	0.78998	0.231736	0.797485	5683419	5683423
5767953	+	83.3671	0.376723	1.29839	0.219424	0.797485	5767952	5767972
5825754	+	43.6954	0.471156	1.38622	0.21201	0.797485	5825753	5825761
5884500	+	9437.97	-0.265361	0.83199	0.213337	0.797485	5884460	5884586
5885130	-	14.3009	0.627552	1.54494	0.218931	0.797485	5885128	5885130
6151983	+	97.4582	-0.372818	0.772273	0.209955	0.797485	6151979	6151993
5332088	-	7198.19	-0.249615	0.841121	0.236154	0.804327	5332084	5332095
812398	-	18.2749	-0.582358	0.667871	0.237703	0.805613	812398	812400
901787	-	820.198	0.261187	1.19846	0.239439	0.806047	901749	901793
3855364	-	17.497	0.570696	1.48524	0.240594	0.806047	3855363	3855365
5830272	-	219.379	0.287273	1.22033	0.241346	0.806047	5830270	5830276
652406	-	12.0786	-0.615336	0.652778	0.246978	0.806092	652405	652407
884714	+	25.661	-0.497825	0.708174	0.247217	0.806092	884712	884715
952575	-	42.0551	-0.430947	0.741775	0.246521	0.806092	952573	952579
1728393	+	13.4884	-0.595745	0.661703	0.245653	0.806092	1728392	1728394
3299187	+	18.3791	0.560006	1.47428	0.247166	0.806092	3299185	3299187
2205085	-	12.3936	-0.630996	0.645731	0.24861	0.806811	2205085	2205086
638838	-	336.051	0.266288	1.20271	0.250087	0.807794	638835	638874
3206996	+	40.4878	-0.43475	0.739822	0.253193	0.814002	3206985	3207002
4894325	+	196.854	0.290102	1.22273	0.255655	0.817599	4894324	4894343
6019136	-	74.6273	0.377497	1.29909	0.256688	0.817599	6019135	6019139
2962289	+	62.9288	0.369226	1.29166	0.263028	0.830106	2962288	2962300
3099748	-	12.9618	-0.58464	0.666816	0.262264	0.830106	3099748	3099751
3160630	+	15.8624	0.543649	1.45765	0.273057	0.857823	3160628	3160630
443375	-	17.1876	-0.524303	0.695295	0.279319	0.858916	443374	443376
991256	-	15.1473	-0.540238	0.687657	0.280123	0.858916	991256	991258
3414702	+	44.8321	0.390819	1.31114	0.281421	0.858916	3414702	3414706
5275789	-	15.8984	-0.571835	0.67276	0.276239	0.858916	5275787	5275789
5478150	+	49.1087	-0.382918	0.766885	0.279949	0.858916	5478147	5478155
5548216	-	51.2464	0.37875	1.30021	0.280122	0.858916	5548210	5548217
5802180	+	28.1741	-0.45403	0.730001	0.282144	0.858916	5802178	5802182
3700827	+	23.533	-0.475741	0.719097	0.283466	0.85914	3700826	3700829
2657678	+	10.7267	-0.569597	0.673805	0.290356	0.864783	2657678	2657679
4275372	-	27.467	0.449277	1.36536	0.289941	0.864783	4275371	4275372
4746554	-	31.5399	0.449979	1.36602	0.288665	0.864783	4746553	4746555
5162037	+	21.7593	0.487177	1.4017	0.286783	0.864783	5162037	5162038
2205145	-	11.0967	-0.563607	0.676608	0.293638	0.870789	2205144	2205145
81116	+	12.6436	0.545543	1.45957	0.296551	0.871911	81116	81119
3514813	-	23.3207	0.496372	1.41066	0.296258	0.871911	3514812	3514814
703103	+	17.1496	0.496714	1.411	0.301994	0.876732	703099	703104
3515015	-	1116.44	0.225019	1.16879	0.300903	0.876732	3515000	3515019
4965059	-	250.931	0.284927	1.21835	0.302014	0.876732	4965057	4965064
5798703	+	4248.23	0.248266	1.18778	0.310771	0.898362	5798674	5798724
184180	+	19.2921	-0.483664	0.715159	0.312541	0.89917	184179	184190
355199	-	35.5105	-0.381312	0.767739	0.333089	0.89917	355197	355200
477839	+	17.687	-0.456043	0.728983	0.337686	0.89917	477838	477840
514766	+	11.9011	-0.50461	0.704851	0.338402	0.89917	514761	514766
868890	-	19.3917	-0.447745	0.733188	0.336801	0.89917	868888	868891
909306	-	22.0128	-0.44686	0.733638	0.335261	0.89917	909305	909307
990870	+	17.5809	0.467416	1.38263	0.330251	0.89917	990869	990876
1167373	+	16.4479	-0.481497	0.716234	0.342468	0.89917	1167373	1167374
1751631	-	76.2383	-0.304269	0.809852	0.33361	0.89917	1751629	1751634
1947739	+	293.311	-0.275246	0.826309	0.332973	0.89917	1947719	1947742
2743758	-	29.4887	-0.410661	0.752279	0.322483	0.89917	2743757	2743762
3173837	-	1072.27	0.20294	1.15104	0.340907	0.89917	3173830	3173842
3475645	-	486.915	0.221492	1.16594	0.336645	0.89917	3475639	3475646
3705311	-	160.187	0.27456	1.20962	0.338477	0.89917	3705309	3705326
3778655	-	3127.9	0.218953	1.16389	0.343723	0.89917	3778650	3778660
4037933	+	12.2284	0.523095	1.43703	0.323553	0.89917	4037932	4037938
4074002	-	37.0771	0.370366	1.29268	0.336706	0.89917	4074001	4074003
4753947	-	202.628	0.256199	1.19433	0.320279	0.89917	4753945	4753950
4759664	-	12.7483	0.504563	1.41869	0.331915	0.89917	4759664	4759669
4784185	-	375.643	0.224604	1.16846	0.324777	0.89917	4784179	4784190
5131121	+	18.0819	-0.456839	0.728581	0.338759	0.89917	5131120	5131122
5302868	+	139.471	-0.261925	0.833974	0.341135	0.89917	5302866	5302876
5308502	+	11.1785	-0.547012	0.684436	0.327119	0.89917	5308501	5308502
5535589	-	325.258	-0.221485	0.857682	0.340267	0.89917	5535585	5535592
6116442	-	73.2109	-0.302831	0.81066	0.339005	0.89917	6116441	6116448
3697354	-	11.6726	0.506586	1.42068	0.349366	0.907032	3697354	3697356
4536681	-	14.7241	-0.468496	0.722718	0.348509	0.907032	4536676	4536682
3213416	-	42.8307	0.354466	1.27851	0.351439	0.908985	3213415	3213420
3515035	-	39.4338	0.357632	1.28132	0.35353	0.910967	3515032	3515037
1184628	+	17.4265	-0.445419	0.734371	0.35662	0.915501	1184617	1184628
2171968	+	40.3315	-0.345843	0.786848	0.358618	0.91616	2171967	2171969
4783180	-	64.4327	-0.303209	0.810448	0.360871	0.91616	4783177	4783183
5240153	+	10.7699	0.491281	1.40569	0.360672	0.91616	5240153	5240153
21028	-	22.4752	0.3921	1.3123	0.380768	0.916747	21027	21029
103889	+	49.2618	-0.309205	0.807086	0.382736	0.916747	103887	103895
835416	+	52.1166	-0.315606	0.803513	0.362739	0.916747	835413	835418
1066282	-	20.5572	0.414396	1.33274	0.377189	0.916747	1066280	1066282
1934989	-	148.051	-0.235635	0.849311	0.384589	0.916747	1934988	1934995
2195435	-	130.606	-0.239999	0.846746	0.377829	0.916747	2195433	2195438
2638856	-	19.0513	-0.450032	0.732027	0.38294	0.916747	2638855	2638856
3514897	-	22.6103	0.410155	1.32883	0.375847	0.916747	3514895	3514897
3617365	+	290.715	-0.231504	0.851746	0.383134	0.916747	3617361	3617392
4227265	-	21.6353	-0.392612	0.761749	0.386037	0.916747	4227264	4227265
4916357	-	80.2453	0.278227	1.2127	0.378024	0.916747	4916355	4916357
5087098	-	401.277	0.209302	1.15613	0.373656	0.916747	5087087	5087102
5169201	-	49.0222	0.324699	1.2524	0.378231	0.916747	5169200	5169202
5206991	-	31.7326	0.364427	1.28737	0.365136	0.916747	5206991	5206993
5436173	+	11.7335	0.464566	1.3799	0.379579	0.916747	5436172	5436173
5571170	-	19.2094	-0.413558	0.750769	0.384214	0.916747	5571169	5571170
5583741	-	286.643	0.217338	1.16259	0.374577	0.916747	5583738	5583753
5835949	+	13.2927	0.455754	1.3715	0.374815	0.916747	5835948	5835951
5949982	-	167.25	0.227929	1.17115	0.38642	0.916747	5949977	5949988
515035	+	238.225	0.216825	1.16217	0.388795	0.919212	515032	515076
4327285	-	19.7972	0.396733	1.31652	0.39077	0.920718	4327282	4327285
2965933	-	19.9624	-0.401992	0.756813	0.396403	0.924492	2965932	2965933
3515190	-	23.6808	0.389843	1.31025	0.394951	0.924492	3515182	3515190
4956560	-	63.785	0.278703	1.2131	0.395975	0.924492	4956557	4956560
1719062	-	79.7686	-0.277694	0.824909	0.406282	0.937993	1719061	1719065
4266248	-	25.6872	-0.36043	0.778932	0.405997	0.937993	4266244	4266248
5210662	-	15.5248	0.418318	1.33637	0.405373	0.937993	5210661	5210663
4057544	-	2755.7	0.179269	1.13231	0.407653	0.938012	4057544	4057544
4771529	-	49.5824	0.288889	1.2217	0.412151	0.94206	4771529	4771530
4780678	-	45.299	-0.323447	0.799158	0.412012	0.94206	4780677	4780679
1922338	+	12.5741	0.42593	1.34344	0.415412	0.94637	1922334	1922352
347777	-	32.5446	0.330439	1.2574	0.42235	0.947983	347776	347780
1300265	+	15.8754	-0.398696	0.758544	0.425766	0.947983	1300258	1300265
2974111	+	11.0105	-0.430544	0.741982	0.41878	0.947983	2974111	2974113
3173600	-	8922.15	0.17513	1.12907	0.42377	0.947983	3173590	3173628
4476935	-	21.9362	0.367295	1.28993	0.420686	0.947983	4476934	4476936
4763793	-	11.342	0.435731	1.3526	0.420152	0.947983	4763793	4763793
4938226	-	130.096	0.218174	1.16326	0.424726	0.947983	4938224	4938231
421585	+	128.762	0.219265	1.16414	0.432917	0.949667	421579	421602
1729942	+	19.1851	-0.372421	0.772485	0.430877	0.949667	1729941	1729944
1947352	+	35.5422	0.316437	1.24525	0.433424	0.949667	1947351	1947352
4961140	+	20.0362	-0.375713	0.770724	0.430554	0.949667	4961138	4961140
5800627	+	42.8839	0.293294	1.22544	0.429086	0.949667	5800624	5800627
298816	-	4682.82	0.1738	1.12803	0.434834	0.949733	298812	298821
1245967	+	22.0296	0.347204	1.27209	0.439692	0.951283	1245967	1245968
3117165	+	59.3974	0.26369	1.20055	0.43717	0.951283	3117164	3117171
5714228	-	14.6239	-0.392233	0.76195	0.439079	0.951283	5714227	5714229
1277670	+	196.76	-0.196526	0.872649	0.441192	0.951498	1277667	1277673
3183908	+	12.6938	-0.400604	0.757541	0.442774	0.951498	3183908	3183909
3617062	+	295.572	0.179262	1.1323	0.445323	0.951498	3617057	3617086
4278962	-	55.3558	0.266745	1.20309	0.444479	0.951498	4278958	4278963
2151268	+	21.6801	0.343582	1.2689	0.448312	0.954918	2151266	2151269
420802	+	12.1318	0.391425	1.31169	0.454872	0.958397	420801	420802
2923223	-	7995.02	0.16005	1.11733	0.456764	0.958397	2923203	2923245
3475536	-	11.1237	0.410875	1.32949	0.456907	0.958397	3475533	3475536
4971909	-	13.838	-0.382236	0.767248	0.451647	0.958397	4971908	4971909
5170150	-	12.9882	-0.385749	0.765381	0.45691	0.958397	5170149	5170150
5112968	+	11.214	0.398806	1.31842	0.46001	0.961005	5112968	5112968
6197907	+	18.9513	-0.364832	0.77656	0.460947	0.961005	6197907	6197908
2814761	+	127.473	0.200774	1.14931	0.466931	0.962948	2814756	2814765
2947584	-	1946.26	0.173224	1.12758	0.470277	0.962948	2947579	2947589
2962256	-	16.6567	0.359769	1.28322	0.468607	0.962948	2962256	2962257
3437850	-	16.9545	0.353896	1.27801	0.467785	0.962948	3437850	3437850
3883458	-	16.1914	-0.35864	0.779899	0.470218	0.962948	3883457	3883459
4503880	+	35.4751	-0.286239	0.820037	0.468843	0.962948	4503878	4503882
3309341	-	28.4315	-0.296434	0.814262	0.484209	0.965232	3309340	3309343
3310745	-	293.565	-0.171511	0.887912	0.488005	0.965232	3310744	3310751
3695466	-	10.731	0.376306	1.29801	0.486272	0.965232	3695465	3695466
4094107	-	95.7328	0.212092	1.15837	0.481928	0.965232	4094103	4094110
4102606	+	24.6627	-0.302946	0.810595	0.484488	0.965232	4102603	4102609
4394644	-	17.9422	-0.328699	0.796254	0.489631	0.965232	4394643	4394644
4762746	-	11.3167	0.37034	1.29266	0.489243	0.965232	4762745	4762746
4863224	+	18.3184	-0.341355	0.7893	0.482492	0.965232	4863223	4863226
5087359	-	17.364	0.334833	1.26123	0.488675	0.965232	5087358	5087360
5332255	-	1549.85	-0.147872	0.902581	0.478753	0.965232	5332252	5332260
5844421	-	28.0095	0.306223	1.23647	0.476746	0.965232	5844420	5844421
6181683	-	20.2401	0.327774	1.25508	0.476598	0.965232	6181682	6181684
6253098	-	10.3361	0.391558	1.31181	0.473623	0.965232	6253098	6253098
1164085	+	10.769	0.368871	1.29134	0.492667	0.968443	1164085	1164086
332965	-	35.6104	0.260601	1.19798	0.502785	0.969176	332963	332966
952948	-	11.0704	-0.360369	0.778965	0.501698	0.969176	952946	952948
1450466	-	45.9729	0.243609	1.18395	0.499502	0.969176	1450463	1450467
2478331	+	83.1989	0.209107	1.15597	0.50783	0.969176	2478313	2478332
2728264	-	156.359	0.201359	1.14978	0.506108	0.969176	2728264	2728266
4780783	-	11.9658	0.349917	1.27449	0.506599	0.969176	4780783	4780783
4915431	-	437.36	0.162243	1.11903	0.508535	0.969176	4915429	4915436
4916014	-	14.8906	0.335507	1.26182	0.508494	0.969176	4916014	4916015
4916129	-	43.5206	0.251624	1.19055	0.502938	0.969176	4916128	4916129
5113025	+	12.2057	0.353651	1.27779	0.498865	0.969176	5113025	5113030
5973770	-	13.2147	-0.364139	0.776932	0.507208	0.969176	5973767	5973771
75471	+	14.5219	0.291149	1.22361	0.562359	0.970537	75470	75471
103969	+	17.0301	0.284697	1.21815	0.55397	0.970537	103967	103970
338412	+	22.2102	-0.265763	0.831759	0.561971	0.970537	338411	338413
344170	+	13.6899	0.330036	1.25704	0.516036	0.970537	344169	344171
603663	-	59.5415	-0.175634	0.885378	0.602789	0.970537	603662	603665
608256	+	24.421	0.234915	1.17684	0.591353	0.970537	608256	608261
672476	-	23.7037	0.236313	1.17798	0.591526	0.970537	672475	672478
674238	+	68.1078	0.209776	1.15651	0.515785	0.970537	674235	674245
872940	-	87.5274	-0.195266	0.873412	0.530693	0.970537	872937	872944
901695	-	80.7727	0.185831	1.13747	0.564242	0.970537	901685	901696
949216	+	46.9492	-0.225566	0.855259	0.529627	0.970537	949213	949220
1051119	+	10.7155	0.286354	1.21955	0.594628	0.970537	1051119	1051122
1096956	+	20.749	-0.293297	0.816035	0.519163	0.970537	1096956	1096957
1161809	-	121.017	-0.14379	0.905138	0.605175	0.970537	1161805	1161811
1184583	+	206.467	-0.146322	0.903551	0.566263	0.970537	1184580	1184593
1303372	+	44.7739	-0.248847	0.841569	0.581268	0.970537	1303372	1303375
1348019	-	84.5865	-0.159812	0.895142	0.601402	0.970537	1348016	1348021
1620291	-	34.1819	-0.241806	0.845686	0.539869	0.970537	1620290	1620293
1625938	-	25.423	-0.267411	0.830809	0.546844	0.970537	1625938	1625940
1825448	-	29.4209	0.269945	1.20576	0.530277	0.970537	1825446	1825449
1890694	-	26.9393	-0.254155	0.838478	0.553911	0.970537	1890693	1890695
1986944	-	10.7175	-0.339212	0.790473	0.527221	0.970537	1986942	1986944
2518630	-	12.345	-0.335755	0.79237	0.51852	0.970537	2518628	2518630
2905966	-	4505.49	0.134448	1.09767	0.579289	0.970537	2905960	2905971
2918604	-	2365.1	0.150981	1.11032	0.537298	0.970537	2918598	2918609
2947543	-	32.0103	0.277217	1.21186	0.514437	0.970537	2947542	2947543
2965493	-	294.534	-0.13155	0.91285	0.581643	0.970537	2965491	2965497
3099307	-	1797.85	-0.14519	0.90426	0.523553	0.970537	3099301	3099312
3207063	+	25.1113	0.265607	1.20214	0.556502	0.970537	3207059	3207073
3359221	-	57.6392	-0.197561	0.872024	0.557664	0.970537	3359220	3359222
3395155	+	12.1304	0.283284	1.21696	0.58733	0.970537	3395142	3395155
3508671	-	12.2036	0.335298	1.26164	0.52571	0.970537	3508671	3508671
3549881	-	19.9863	0.287952	1.22091	0.534766	0.970537	3549877	3549881
3948938	-	49.4663	0.208356	1.15537	0.601543	0.970537	3948937	3948939
3950810	+	14.4948	-0.276387	0.825656	0.584017	0.970537	3950806	3950810
4001732	-	11.4428	-0.308572	0.80744	0.568764	0.970537	4001732	4001732
4058935	-	45.0051	-0.209928	0.864581	0.582011	0.970537	4058930	4058937
4140838	-	14.7745	0.282789	1.21654	0.572884	0.970537	4140837	4140838
4194962	-	218.062	0.135548	1.09851	0.59194	0.970537	4194961	4194965
4536639	-	38.2179	0.213843	1.15977	0.57781	0.970537	4536635	4536659
4756929	-	109.513	-0.157247	0.896734	0.594284	0.970537	4756926	4756934
4767763	-	257.488	0.155814	1.11405	0.564614	0.970537	4767761	4767769
4781857	-	14.7553	0.330557	1.2575	0.513651	0.970537	4781857	4781857
4784266	-	238.148	-0.135837	0.910141	0.575545	0.970537	4784260	4784273
4784430	-	10.7257	0.317135	1.24585	0.557316	0.970537	4784430	4784433
4844269	+	22.112	-0.27372	0.827184	0.542088	0.970537	4844266	4844294
4956455	-	413.835	-0.125211	0.91687	0.575364	0.970537	4956360	4956468
4961107	-	17.0828	0.296439	1.22811	0.537249	0.970537	4961106	4961108
4985778	-	34.436	-0.252068	0.839692	0.522023	0.970537	4985775	4985778
4992695	+	24.7101	0.248503	1.18797	0.579949	0.970537	4992691	4992697
5033181	+	14.8383	-0.285243	0.820604	0.569973	0.970537	5033181	5033185
5087012	-	646.182	0.129863	1.09419	0.575396	0.970537	5087007	5087016
5146856	-	27.7083	-0.227917	0.853867	0.587628	0.970537	5146855	5146859
5206317	-	16.6777	-0.272936	0.827633	0.578165	0.970537	5206316	5206321
5242199	+	44.1905	0.239146	1.18029	0.516478	0.970537	5242198	5242200
5269256	-	30.682	0.243412	1.18379	0.552959	0.970537	5269256	5269282
5284392	+	13.7763	-0.308136	0.807684	0.553932	0.970537	5284392	5284398
5323327	-	71.9355	-0.166481	0.891013	0.600526	0.970537	5323326	5323328
5387763	-	3663.37	-0.130161	0.913729	0.549387	0.970537	5387758	5387776
5444189	+	41.4968	-0.209165	0.865038	0.577265	0.970537	5444188	5444192
5541917	+	16.8551	0.262454	1.19952	0.601643	0.970537	5541917	5541928
5713196	-	14.313	-0.300268	0.812101	0.559142	0.970537	5713195	5713197
5754258	-	12.3555	-0.298425	0.81314	0.572083	0.970537	5754257	5754259
5982017	-	56.2586	-0.217353	0.860142	0.52547	0.970537	5982015	5982020
6104764	-	48.4725	-0.191079	0.87595	0.589777	0.970537	6104761	6104765
6186716	+	17.9401	-0.253349	0.838947	0.604229	0.970537	6186714	6186716
6251547	-	22.7785	-0.235838	0.849192	0.602341	0.970537	6251547	6251547
6264135	-	127.761	-0.168474	0.889783	0.54497	0.970537	6264127	6264139
2151238	-	15.5313	-0.252586	0.83939	0.608833	0.974133	2151237	2151238
6103125	+	34.5419	-0.209065	0.865097	0.612655	0.977973	6103123	6103128
4281856	-	63.9196	0.167471	1.12309	0.614155	0.978098	4281854	4281859
5031283	+	17.6133	0.24635	1.1862	0.616569	0.979676	5031281	5031283
1732298	+	96.4268	-0.167663	0.890284	0.619116	0.981456	1732294	1732308
6116880	-	10.7686	-0.265119	0.83213	0.621842	0.983511	6116880	6116880
144205	-	15.2679	-0.0509911	0.965273	0.917953	0.989893	144203	144205
147517	-	29.266	0.128658	1.09328	0.762526	0.989893	147515	147518
182589	-	55.3781	-0.0670519	0.954587	0.848112	0.989893	182586	182591
302587	+	35.2073	-0.165053	0.891896	0.673292	0.989893	302585	302598
333036	-	13.7229	0.154051	1.11269	0.761305	0.989893	333035	333038
355229	+	60.0539	0.0778398	1.05544	0.814899	0.989893	355227	355236
370664	-	50.4209	-0.0911899	0.938748	0.798597	0.989893	370662	370665
396010	-	14.9622	0.243284	1.18368	0.627651	0.989893	396010	396011
481144	-	19.4149	0.0791139	1.05637	0.86581	0.989893	481142	481145
502630	-	88.2657	-0.0676176	0.954212	0.823963	0.989893	502628	502635
542121	-	47.4763	-0.157086	0.896835	0.677688	0.989893	542119	542122
630433	-	35.9587	0.0439526	1.03093	0.914366	0.989893	630432	630436
634333	-	66.7033	0.0647263	1.04589	0.842869	0.989893	634332	634334
683200	+	24.5136	0.122935	1.08895	0.779436	0.989893	683199	683209
690704	+	57.8624	0.118246	1.08541	0.72849	0.989893	690701	690705
797721	-	3249.38	-0.0875421	0.941125	0.679692	0.989893	797714	797725
832579	+	22.1177	-0.188143	0.877735	0.675768	0.989893	832577	832582
856868	+	16.175	-0.164688	0.892121	0.734581	0.989893	856867	856868
884650	+	17.7341	-0.0912363	0.938718	0.851107	0.989893	884650	884658
901639	-	102.781	-0.122949	0.918309	0.674615	0.989893	901638	901653
908351	+	32.4859	0.101974	1.07324	0.804308	0.989893	908350	908354
913664	+	17.0234	-0.133112	0.911862	0.786277	0.989893	913664	913666
936381	+	18.6656	0.0642612	1.04555	0.891111	0.989893	936378	936381
973047	+	43.656	-0.117385	0.921857	0.748599	0.989893	973046	973057
1043937	-	80.3194	0.0414604	1.02916	0.892927	0.989893	1043935	1043938
1043954	-	15.783	0.0797255	1.05682	0.873934	0.989893	1043954	1043954
1091983	-	33.4431	-0.0639636	0.956632	0.872226	0.989893	1091982	1091984
1119579	-	29.7471	0.162017	1.11885	0.694275	0.989893	1119578	1119580
1141756	+	17.223	-0.0971668	0.934867	0.838899	0.989893	1141756	1141757
1157896	-	31.6511	-0.148376	0.902265	0.718776	0.989893	1157894	1157896
1205029	-	66.7336	0.0772925	1.05504	0.811415	0.989893	1205027	1205031
1231208	-	19.4666	-0.126066	0.916327	0.790191	0.989893	1231206	1231208
1249808	-	51.9188	-0.0740042	0.949998	0.834109	0.989893	1249806	1249812
1303433	+	12.7542	-0.171768	0.887754	0.759462	0.989893	1303428	1303433
1538970	+	34.2324	0.0581321	1.04112	0.883942	0.989893	1538966	1538975
1551005	+	15.0647	-0.128555	0.914747	0.796917	0.989893	1551004	1551006
1571829	+	19.4924	-0.0613254	0.958383	0.894743	0.989893	1571828	1571830
1669077	+	20967.6	-0.0305288	0.979061	0.890447	0.989893	1669046	1669135
1672455	+	31.7488	0.134397	1.09763	0.741726	0.989893	1672453	1672458
1689506	-	111.998	0.0418599	1.02944	0.883251	0.989893	1689503	1689508
1693079	-	26.3191	-0.0918271	0.938334	0.833022	0.989893	1693078	1693080
1700273	-	21.6514	-0.130281	0.913653	0.771715	0.989893	1700272	1700275
1714736	-	21.6623	0.108867	1.07838	0.808811	0.989893	1714735	1714737
1720273	-	103.161	0.0467734	1.03295	0.872095	0.989893	1720271	1720278
1734817	-	11.2979	0.238286	1.17959	0.655637	0.989893	1734813	1734817
1739481	+	30.1983	0.144982	1.10572	0.72556	0.989893	1739480	1739482
1749483	-	60.33	-0.0983783	0.934082	0.771756	0.989893	1749479	1749484
1887057	+	17.6257	0.0963185	1.06904	0.840253	0.989893	1887056	1887058
1889282	-	10.6212	0.220306	1.16498	0.68694	0.989893	1889281	1889282
1909653	-	12.0775	0.128175	1.09291	0.806119	0.989893	1909652	1909653
1918142	+	16.1775	0.0567487	1.04012	0.91268	0.989893	1918140	1918143
1921938	+	37.1515	-0.128799	0.914592	0.743112	0.989893	1921938	1921944
1922273	+	323.167	-0.0854888	0.942465	0.738558	0.989893	1922271	1922314
1947376	+	59.4332	0.0450288	1.0317	0.894359	0.989893	1947374	1947428
1947584	+	17.9389	0.215013	1.16071	0.65599	0.989893	1947583	1947584
1954028	+	96.0576	0.103549	1.07441	0.738707	0.989893	1954026	1954044
1954073	+	11.1715	-0.233626	0.850495	0.665357	0.989893	1954067	1954076
1954751	+	27.2828	-0.154805	0.898254	0.718289	0.989893	1954750	1954753
1956125	+	50.2664	0.0547042	1.03865	0.877351	0.989893	1956122	1956130
1994623	-	13.3096	-0.212116	0.86327	0.679005	0.989893	1994623	1994623
2012212	-	46.7248	0.0863208	1.06166	0.817987	0.989893	2012211	2012213
2185611	+	11.6285	-0.198831	0.871256	0.708558	0.989893	2185610	2185611
2199670	-	14.235	0.0576008	1.04073	0.909146	0.989893	2199670	2199672
2322431	-	13.0632	-0.249692	0.841076	0.631054	0.989893	2322431	2322431
2323743	-	10.3309	-0.194412	0.873929	0.720157	0.989893	2323743	2323743
2652169	-	12.8278	-0.0845355	0.943088	0.872481	0.989893	2652169	2652171
2743780	-	18.407	-0.0504815	0.965614	0.914984	0.989893	2743779	2743780
2745218	-	11.8081	-0.159784	0.895159	0.764037	0.989893	2745218	2745218
2806303	-	60.8222	0.0405419	1.0285	0.909154	0.989893	2806302	2806304
2859639	-	34.6997	0.133268	1.09678	0.747938	0.989893	2859638	2859641
2884148	-	39.21	-0.168288	0.889898	0.663041	0.989893	2884145	2884149
2912877	+	14.0274	-0.164073	0.892502	0.747291	0.989893	2912876	2912877
2948517	+	12.584	-0.207132	0.866257	0.691963	0.989893	2948516	2948518
2965527	+	50.7674	0.0673355	1.04778	0.848737	0.989893	2965524	2965530
2969438	+	36.3897	0.121714	1.08803	0.758248	0.989893	2969437	2969439
2997767	+	14.7192	0.143862	1.10486	0.781785	0.989893	2997767	2997768
3087846	+	52.6625	0.137506	1.1	0.709156	0.989893	3087823	3087847
3099920	-	19.8889	-0.0999153	0.933088	0.829038	0.989893	3099919	3099922
3103563	-	565.053	-0.0280024	0.980777	0.901712	0.989893	3103558	3103568
3116590	+	18277.9	0.0403555	1.02837	0.846018	0.989893	3116517	3116606
3119335	-	28.5073	-0.135112	0.910599	0.752408	0.989893	3119333	3119335
3156807	-	28.8603	-0.0787311	0.94689	0.849261	0.989893	3156805	3156808
3173760	-	2668.41	0.0356076	1.02499	0.880177	0.989893	3173749	3173782
3206498	+	85.552	-0.0841206	0.943359	0.788222	0.989893	3206496	3206506
3206569	+	35874.6	-0.0296227	0.979676	0.892382	0.989893	3206523	3206589
3207085	+	189.604	0.0939811	1.06731	0.713903	0.989893	3207085	3207099
3207172	+	161.592	0.046759	1.03294	0.859729	0.989893	3207120	3207184
3207212	+	4285.65	-0.061181	0.958479	0.77885	0.989893	3207196	3207294
3254544	-	12.5538	-0.0816727	0.944961	0.874785	0.989893	3254543	3254546
3314483	+	24.8582	0.145898	1.10642	0.742265	0.989893	3314482	3314485
3324997	-	11.6301	0.196239	1.14571	0.713954	0.989893	3324988	3325009
3328138	-	291.384	0.0984402	1.07062	0.677217	0.989893	3328135	3328144
3328522	-	11.0173	0.133171	1.0967	0.802613	0.989893	3328515	3328525
3395101	+	156.726	0.0401314	1.02821	0.880137	0.989893	3395098	3395117
3395332	+	439.506	-0.116558	0.922385	0.63427	0.989893	3395324	3395349
3436526	-	149.294	0.0769702	1.0548	0.776109	0.989893	3436524	3436528
3460321	-	11.0015	-0.113617	0.924268	0.833804	0.989893	3460320	3460322
3514724	-	1412.04	0.0973415	1.0698	0.642419	0.989893	3514716	3514747
3514846	-	5551.09	0.032889	1.02306	0.879483	0.989893	3514831	3514851
3515362	-	16.2013	0.0796447	1.05676	0.87022	0.989893	3515362	3515363
3543709	-	19.4396	-0.0689379	0.95334	0.887106	0.989893	3543708	3543712
3548063	-	362.72	-0.0776613	0.947593	0.736685	0.989893	3548060	3548064
3548152	-	56.6874	-0.112741	0.924829	0.75867	0.989893	3548151	3548152
3548326	-	28.8442	0.0440798	1.03103	0.916528	0.989893	3548325	3548326
3549688	-	26.9405	0.0493159	1.03477	0.910059	0.989893	3549688	3549688
3570899	-	60.4921	-0.138502	0.908462	0.680108	0.989893	3570898	3570905
3575846	-	263.484	-0.0632866	0.957081	0.792274	0.989893	3575844	3575853
3580300	-	30.3824	-0.15651	0.897193	0.708384	0.989893	3580300	3580309
3581433	-	37.4128	-0.163695	0.892736	0.674587	0.989893	3581424	3581436
3617555	+	41.0042	-0.169666	0.889048	0.65189	0.989893	3617554	3617562
3632730	+	59.0066	-0.116914	0.922158	0.726176	0.989893	3632727	3632734
3763163	+	15.8662	-0.143613	0.905249	0.770533	0.989893	3763161	3763165
3791728	+	74.9832	0.0650707	1.04614	0.862332	0.989893	3791726	3791735
3802499	-	22.8206	0.0492719	1.03474	0.911937	0.989893	3802498	3802499
3847690	+	14.3141	-0.0720387	0.951293	0.887218	0.989893	3847689	3847693
3893383	-	13.705	-0.0551214	0.962513	0.913863	0.989893	3893382	3893383
3944604	-	17.0328	0.145637	1.10622	0.764648	0.989893	3944603	3944605
3952016	-	69.5404	-0.117903	0.921526	0.714847	0.989893	3952015	3952018
4001149	-	88.4445	0.0703866	1.05	0.814859	0.989893	4001145	4001151
4057515	+	20.7042	-0.0620961	0.957871	0.891544	0.989893	4057514	4057516
4062900	-	10.3955	-0.24369	0.844582	0.657149	0.989893	4062900	4062901
4068630	-	66.5005	-0.1422	0.906136	0.665767	0.989893	4068629	4068631
4078709	-	18.2102	0.191417	1.14189	0.692639	0.989893	4078708	4078709
4087479	-	29.8534	0.173507	1.1278	0.685014	0.989893	4087477	4087483
4094922	-	107.923	-0.055855	0.962024	0.87374	0.989893	4094912	4094936
4126902	-	47.2116	0.1596	1.11698	0.660419	0.989893	4126901	4126904
4135424	+	17.616	0.0578212	1.04089	0.905446	0.989893	4135422	4135424
4259205	-	34.8829	-0.0712511	0.951812	0.856834	0.989893	4259203	4259207
4266093	-	86.5929	0.0473327	1.03335	0.879437	0.989893	4266093	4266099
4276083	-	38.5381	0.166571	1.12239	0.67109	0.989893	4276082	4276085
4294252	+	23.4876	-0.166414	0.891055	0.773648	0.989893	4294250	4294256
4495029	+	15.867	-0.232588	0.851107	0.636711	0.989893	4495029	4495029
4513120	+	137.652	-0.104324	0.930241	0.703244	0.989893	4513117	4513131
4751607	-	10.5088	0.0769863	1.05481	0.887235	0.989893	4751607	4751609
4752215	-	109.073	-0.0560015	0.961926	0.845909	0.989893	4752212	4752216
4755230	-	14.4157	-0.192754	0.874934	0.70952	0.989893	4755230	4755230
4756870	-	16.1073	0.214616	1.1604	0.669431	0.989893	4756863	4756871
4757301	-	12.3107	0.0548254	1.03873	0.916247	0.989893	4757301	4757301
4758952	-	11.553	0.183821	1.13589	0.733556	0.989893	4758952	4758952
4760382	-	11.9962	0.120921	1.08743	0.818692	0.989893	4760382	4760382
4760422	-	14.2782	0.196972	1.14629	0.700557	0.989893	4760418	4760431
4760987	-	329.417	-0.0507484	0.965435	0.825836	0.989893	4760984	4760989
4761026	-	18.2845	-0.10431	0.93025	0.83005	0.989893	4761020	4761026
4761714	-	10.9469	-0.171484	0.887929	0.748049	0.989893	4761713	4761714
4767430	-	31.5396	0.189406	1.14029	0.651486	0.989893	4767429	4767430
4767868	-	43.4911	0.0439219	1.03091	0.906789	0.989893	4767867	4767868
4767925	-	14.1812	-0.172347	0.887398	0.7354	0.989893	4767925	4767928
4769980	-	67.6834	-0.112399	0.925049	0.745379	0.989893	4769980	4769980
4771816	-	38.4594	-0.0820958	0.944684	0.835525	0.989893	4771813	4771816
4780744	-	30.0964	-0.0435395	0.970272	0.91733	0.989893	4780741	4780744
4784373	-	23.5848	-0.127135	0.915648	0.780998	0.989893	4784373	4784374
4844233	+	184.678	-0.106849	0.928614	0.673859	0.989893	4844231	4844243
4894359	+	10.8746	0.0631973	1.04478	0.906185	0.989893	4894356	4894359
4919847	+	15.0033	0.155486	1.1138	0.755632	0.989893	4919847	4919849
4925192	-	53.5571	-0.112826	0.924775	0.747507	0.989893	4925190	4925193
4933809	-	20.5684	0.208095	1.15516	0.656339	0.989893	4933809	4933811
4994826	+	152.025	0.0666243	1.04726	0.827591	0.989893	4994822	4994836
5028171	-	10.5492	-0.117158	0.922002	0.829356	0.989893	5028171	5028172
5068895	-	97.4766	0.134247	1.09752	0.658567	0.989893	5068893	5068899
5068933	-	1133.13	-0.0413993	0.971712	0.87135	0.989893	5068928	5068937
5087032	-	13.9306	-0.209848	0.864628	0.680869	0.989893	5087032	5087034
5131442	+	20.9013	-0.158779	0.895783	0.729692	0.989893	5131432	5131448
5163492	-	27.8853	-0.14575	0.903909	0.727579	0.989893	5163490	5163493
5183894	-	50.5183	-0.0617035	0.958132	0.861621	0.989893	5183891	5183896
5238233	+	24.5657	-0.141689	0.906457	0.743933	0.989893	5238219	5238234
5238420	+	329.598	0.0702584	1.0499	0.764941	0.989893	5238394	5238438
5239447	+	32.5044	-0.193019	0.874773	0.631973	0.989893	5239440	5239450
5271421	-	19.6265	0.217758	1.16293	0.64083	0.989893	5271420	5271423
5272406	-	56.7793	0.078093	1.05562	0.824456	0.989893	5272405	5272409
5276797	-	14.1979	-0.205109	0.867473	0.685303	0.989893	5276797	5276798
5325554	-	285.868	0.0306276	1.02146	0.898698	0.989893	5325547	5325560
5325633	-	109.29	0.0298351	1.0209	0.917891	0.989893	5325630	5325639
5335721	-	22.115	0.121279	1.0877	0.787011	0.989893	5335719	5335722
5352753	+	22.0321	-0.102985	0.931104	0.820234	0.989893	5352752	5352754
5396938	-	17.8823	0.165159	1.12129	0.729098	0.989893	5396936	5396938
5541755	+	5139.87	-0.0370233	0.974664	0.877297	0.989893	5541700	5541787
5542021	-	59.001	0.090176	1.0645	0.802313	0.989893	5542020	5542023
5544873	-	42.5481	-0.0686618	0.953522	0.859819	0.989893	5544871	5544874
5640682	+	51.2202	-0.14119	0.906771	0.69943	0.989893	5640681	5640683
5687029	-	258.002	-0.0396243	0.972908	0.871143	0.989893	5687028	5687033
5700715	-	96.0169	-0.0710493	0.951945	0.809169	0.989893	5700712	5700718
5762575	-	12.0599	-0.0801896	0.945933	0.879641	0.989893	5762575	5762577
5776562	-	115.516	0.0524652	1.03704	0.858318	0.989893	5776559	5776564
5898816	-	15.4914	-0.217317	0.860164	0.661414	0.989893	5898811	5898816
5900320	-	173.754	-0.0773099	0.947823	0.775343	0.989893	5900317	5900324
5914938	-	41.0727	-0.11264	0.924894	0.764114	0.989893	5914938	5914946
5916860	-	63.6973	0.108031	1.07776	0.743208	0.989893	5916858	5916862
5939983	-	39.8001	-0.10696	0.928543	0.776748	0.989893	5939979	5939984
5952448	-	33.1562	-0.189265	0.877053	0.634739	0.989893	5952445	5952451
5969306	-	108.444	0.131117	1.09514	0.644954	0.989893	5969304	5969308
5985669	-	595.052	-0.0460267	0.9686	0.832151	0.989893	5985667	5985673
5985686	-	54.6785	0.11545	1.08331	0.737618	0.989893	5985684	5985687
6002944	+	17.2635	-0.152818	0.899492	0.750365	0.989893	6002944	6002946
6006309	+	26.1879	0.172001	1.12662	0.688384	0.989893	6006308	6006314
6008817	+	16.5791	-0.142733	0.905802	0.768002	0.989893	6008817	6008822
6092003	-	21.9762	-0.171573	0.887874	0.703963	0.989893	6092003	6092005
6135987	+	34.1327	-0.0696925	0.952841	0.862996	0.989893	6135986	6135990
6170131	-	13.191	-0.170172	0.888736	0.739517	0.989893	6170130	6170131
6247748	-	68.1301	0.0820087	1.05849	0.799706	0.989893	6247747	6247750
6250562	-	26.6879	-0.0903465	0.939297	0.834986	0.989893	6250560	6250562
6252811	-	12.2582	-0.211156	0.863845	0.68556	0.989893	6252810	6252817
6261774	-	31.7271	-0.0706251	0.952225	0.86128	0.989893	6261773	6261775
6264021	-	29.9552	-0.16979	0.888972	0.677731	0.989893	6264019	6264022
1031343	-	36.8762	-0.0378731	0.97409	0.921353	0.990454	1031343	1031346
2322275	-	14.2548	-0.0499753	0.965953	0.920853	0.990454	2322275	2322275
614447	+	28.5765	0.0401965	1.02825	0.924884	0.990526	614446	614448
985602	+	11.6772	-0.0496817	0.966149	0.925738	0.990526	985601	985602
5631901	-	45.1003	-0.0373945	0.974413	0.923073	0.990526	5631900	5631902
443408	+	29.1345	0.0338402	1.02373	0.935479	0.990731	443407	443409
945910	+	21.0996	-0.0360005	0.975355	0.937451	0.990731	945909	945910
1097009	+	7776.06	0.0170729	1.0119	0.935125	0.990731	1096989	1097046
1399204	-	13.8953	-0.0430631	0.970592	0.933394	0.990731	1399204	1399204
2188396	+	11.2223	0.0429379	1.03021	0.935515	0.990731	2188396	2188398
3515091	-	30.8247	-0.0350304	0.976011	0.931135	0.990731	3515090	3515093
5229417	-	376.728	0.0182505	1.01273	0.936695	0.990731	5229415	5229422
6002914	-	10.9135	-0.0429117	0.970694	0.936332	0.990731	6002913	6002914
950917	-	243.25	0.0107448	1.00748	0.965903	0.990964	950914	950924
991607	+	24.0202	-0.0335915	0.976985	0.940985	0.990964	991604	991607
1712471	-	82.3651	0.0156617	1.01092	0.959241	0.990964	1712470	1712476
1734924	-	12.7125	0.0294761	1.02064	0.954474	0.990964	1734924	1734928
1947865	+	37.507	0.016918	1.0118	0.965681	0.990964	1947861	1947865
1959225	+	3436.75	0.00839645	1.00584	0.967296	0.990964	1959137	1959277
2979428	+	51.718	0.0163181	1.01138	0.963454	0.990964	2979426	2979440
3180520	-	10.7199	-0.0286237	0.980355	0.958672	0.990964	3180518	3180520
3549298	-	16.1865	-0.0249578	0.982849	0.959161	0.990964	3549295	3549298
3623629	-	14.95	-0.0279176	0.980835	0.955262	0.990964	3623629	3623630
4051471	-	65.2199	-0.0216345	0.985116	0.948652	0.990964	4051466	4051474
4091555	-	14.7294	-0.0203598	0.985987	0.967918	0.990964	4091554	4091556
4094125	-	29.2402	-0.0196138	0.986497	0.96257	0.990964	4094123	4094125
4225611	-	12.7797	-0.0221365	0.984773	0.966147	0.990964	4225611	4225611
4962225	-	158.922	-0.0165686	0.988581	0.9505	0.990964	4962221	4962226
5012263	-	15.3174	0.0341131	1.02393	0.945079	0.990964	5012261	5012264
5325656	-	36.7201	-0.0159551	0.989002	0.967854	0.990964	5325656	5325656
5871163	-	80.5811	0.0144773	1.01009	0.966475	0.990964	5871161	5871164
5900337	-	11.9712	0.039293	1.02761	0.943081	0.990964	5900337	5900337
5952408	-	23.0847	-0.0312697	0.978559	0.943786	0.990964	5952407	5952409
6263957	-	21.6082	0.0227842	1.01592	0.959586	0.990964	6263944	6263957
3414739	+	14.3642	-0.0195866	0.986515	0.969822	0.991403	3414724	3414739
5541971	+	6055.27	0.00886482	1.00616	0.971229	0.991403	5541939	5542011
477809	-	21.2732	-0.0147187	0.98985	0.974256	0.992871	477807	477809
4771941	-	35.3141	0.012754	1.00888	0.975553	0.992871	4771941	4771941
1958965	+	12.3677	-0.0125936	0.991309	0.980648	0.995112	1958964	1958966
6017156	-	14.8987	-0.0127364	0.991211	0.979691	0.995112	6017155	6017156
2814687	+	89.0395	0.00669841	1.00465	0.982373	0.995394	2814682	2814692
4058993	-	13.2877	-0.00916367	0.993668	0.986093	0.995499	4058971	4058993
4186735	-	22.1252	0.00667936	1.00464	0.988285	0.995499	4186734	4186735
4772232	-	88.0461	-0.00613547	0.995756	0.984197	0.995499	4772230	4772234
5017017	+	13.1572	-0.00685566	0.995259	0.9895	0.995499	5017016	5017017
5115985	-	240.035	0.00321753	1.00223	0.989712	0.995499	5115982	5115990
845704	-	15.1742	-0.0048236	0.996662	0.992218	0.996563	845703	845705
1047499	-	55.8584	0.0010227	1.00071	0.997624	0.997624	1047498	1047501
1681022	-	33.3507	-0.00192314	0.998668	0.996224	0.997624	1681021	1681024
5322465	-	14.0933	0.00244674	1.0017	0.996128	0.997624	5322465	5322467
4137	+	1.95373	-0.567329	0.674865	0.319589	NA	4137	4137
6941	-	3.03928	0.162448	1.11918	0.785982	NA	6941	6941
10378	-	4.68487	0.447973	1.36412	0.455792	NA	10378	10378
22769	+	6.69495	-0.0683874	0.953703	0.906028	NA	22769	22770
37028	-	1.83758	0.529807	1.44374	0.33809	NA	37028	37028
41124	+	2.34566	0.379513	1.3009	0.513743	NA	41124	41124
62810	-	6.98511	0.175083	1.12903	0.766958	NA	62810	62811
64643	-	6.08441	0.319768	1.24813	0.587835	NA	64643	64643
64792	-	8.76657	0.290587	1.22314	0.609269	NA	64791	64792
65719	+	2.91155	0.69975	1.62422	0.238078	NA	65719	65719
99624	-	4.00433	0.0822214	1.05865	0.891215	NA	99624	99624
99706	-	1.27298	-0.809164	0.570712	0.109498	NA	99706	99706
100152	+	4.43169	0.34485	1.27002	0.566305	NA	100152	100152
100352	+	1.05156	0.654397	1.57396	0.171624	NA	100352	100352
103943	+	4.1418	-0.0192931	0.986716	0.974385	NA	103938	103943
107941	+	8.21743	-0.449319	0.732388	0.424362	NA	107941	107941
115386	+	1.36659	0.801339	1.74272	0.115903	NA	115386	115386
138630	+	1.3497	0.376124	1.29785	0.465762	NA	138630	138630
145896	-	9.49975	-0.0496813	0.96615	0.928455	NA	145895	145896
145928	+	2.15427	0.393879	1.31392	0.495334	NA	145928	145928
158864	+	8.55165	-0.826721	0.563809	0.142385	NA	158849	158864
160532	+	2.54569	-0.692709	0.618691	0.238414	NA	160532	160532
184149	+	5.77895	0.197647	1.14683	0.738024	NA	184148	184149
184527	+	7.71401	-0.749057	0.594992	0.199781	NA	184527	184534
227085	+	5.58596	0.014023	1.00977	0.981102	NA	227085	227086
245678	-	5.91679	0.369978	1.29233	0.530042	NA	245678	245678
299236	+	3.10203	0.0243202	1.017	0.967503	NA	299236	299236
300502	+	1.96917	-0.265957	0.831647	0.641054	NA	300502	300502
317843	-	7.80534	-1.08306	0.472026	0.057983	NA	317843	317849
322015	+	9.11358	-0.34904	0.785106	0.531264	NA	322015	322019
333555	-	2.30331	0.662687	1.58303	0.243221	NA	333555	333555
358118	+	3.69451	0.895491	1.86024	0.135362	NA	358118	358118
398182	-	1.43955	-0.894913	0.53778	0.0853597	NA	398182	398182
403071	+	6.50655	0.582302	1.49724	0.327525	NA	403071	403072
406128	-	2.22742	-0.578567	0.669629	0.318508	NA	406128	406128
429903	-	2.36379	0.104815	1.07536	0.856797	NA	429903	429903
436505	+	2.90099	0.329067	1.2562	0.581811	NA	436505	436505
437805	+	6.60311	0.479891	1.39464	0.413563	NA	437801	437805
440964	+	2.58371	0.627904	1.54532	0.279618	NA	440964	440964
448398	-	7.57508	-0.0372072	0.97454	0.948102	NA	448398	448398
449694	+	4.97446	0.596978	1.51255	0.320365	NA	449693	449694
450038	+	1.25647	-0.523524	0.695671	0.307578	NA	450038	450038
453219	+	1.7377	-1.0404	0.486192	0.0543054	NA	453219	453219
453343	+	1.55252	0.431642	1.34877	0.42191	NA	453343	453343
471336	+	2.82059	0.0112334	1.00782	0.984831	NA	471336	471336
476762	+	1.92215	-0.444297	0.734942	0.422671	NA	476762	476762
478419	-	1.47473	0.435857	1.35271	0.406488	NA	478419	478419
479764	-	2.17279	-0.17007	0.8888	0.768966	NA	479764	479764
479951	-	2.00319	-0.467324	0.723305	0.413797	NA	479951	479951
479999	-	8.33992	0.269158	1.2051	0.632747	NA	479998	479999
482668	-	9.85563	-0.097107	0.934906	0.859387	NA	482667	482668
484139	-	5.97415	-0.531956	0.691617	0.365324	NA	484138	484140
501119	-	1.34219	-0.443701	0.735246	0.393371	NA	501119	501119
501291	-	2.22356	-0.384399	0.766098	0.505002	NA	501291	501291
514906	+	10.2111	0.0861154	1.06151	0.874615	NA	514906	514906
514928	+	3.08936	0.265706	1.20222	0.657596	NA	514918	514928
535038	+	3.10118	0.328424	1.25564	0.581536	NA	535038	535038
560795	+	2.87724	-0.110743	0.926111	0.851588	NA	560795	560795
566785	+	6.81568	0.687514	1.61051	0.236516	NA	566785	566786
595211	-	2.48576	0.498591	1.41283	0.39375	NA	595211	595211
596927	-	4.44806	-0.194156	0.874084	0.745877	NA	596927	596927
608118	+	4.3273	-0.387328	0.764544	0.519427	NA	608118	608118
630419	-	1.82824	0.549546	1.46363	0.321163	NA	630419	630419
634871	-	1.84942	-0.127983	0.91511	0.820872	NA	634871	634871
636002	-	1.47473	0.435857	1.35271	0.406488	NA	636002	636002
648704	-	3.43377	-0.489418	0.712312	0.414591	NA	648704	648704
652324	-	1.54823	0.37617	1.29789	0.478767	NA	652324	652324
652429	-	3.34034	-0.555764	0.680297	0.350573	NA	652429	652429
653486	-	1.08501	-0.70866	0.611888	0.144568	NA	653486	653486
653715	-	1.08501	-0.70866	0.611888	0.144568	NA	653715	653715
664593	+	2.4571	-0.0410876	0.971922	0.944542	NA	664593	664593
674180	+	5.18068	0.385918	1.30669	0.517473	NA	674179	674180
675166	+	1.05156	0.654397	1.57396	0.171624	NA	675166	675166
681412	+	1.63824	0.476768	1.39162	0.379864	NA	681412	681412
682683	+	2.01332	0.638466	1.55667	0.255364	NA	682683	682683
683591	+	1.05156	0.654397	1.57396	0.171624	NA	683591	683591
686940	+	5.20818	0.0186379	1.013	0.974997	NA	686939	686940
689626	+	1.57734	0.911039	1.8804	0.0842226	NA	689626	689626
690337	+	1.42749	0.367832	1.29041	0.486505	NA	690337	690337
690549	+	1.59894	0.459016	1.3746	0.395612	NA	690549	690549
690753	+	3.19707	0.612242	1.52863	0.303902	NA	690753	690753
704446	+	1.84899	0.574918	1.48959	0.29962	NA	704446	704446
705985	-	7.68317	0.434156	1.35112	0.446279	NA	705985	705986
706018	+	2.48379	-0.448374	0.732868	0.435276	NA	706018	706018
707445	+	1.82136	-0.536943	0.68923	0.327837	NA	707445	707445
708493	-	8.98282	0.27169	1.20722	0.630994	NA	708492	708493
708525	+	6.41565	-0.324752	0.798435	0.577327	NA	708525	708525
712027	-	1.29048	-0.816685	0.567745	0.107231	NA	712027	712027
713214	-	1.59224	-0.287264	0.819455	0.603247	NA	713214	713214
718629	-	8.66452	0.449322	1.3654	0.42142	NA	718629	718630
720135	+	2.36746	0.661694	1.58194	0.248179	NA	720135	720135
733631	+	6.15233	-0.522244	0.696288	0.374831	NA	733631	733631
783859	-	5.91601	0.850522	1.80315	0.15375	NA	783859	783866
785697	+	2.23187	-0.0759987	0.948685	0.895327	NA	785697	785697
791367	+	3.95887	0.850287	1.80286	0.157279	NA	791366	791367
797715	+	1.63154	-0.270163	0.829226	0.626346	NA	797715	797715
798985	-	4.724	-0.342043	0.788924	0.567456	NA	798985	798985
799959	-	1.30161	0.787142	1.72565	0.120074	NA	799959	799959
810962	-	4.80301	-0.288363	0.818831	0.629044	NA	810962	810962
811239	-	2.92036	-0.477832	0.718056	0.421001	NA	811239	811239
812263	-	1.70953	0.382402	1.30351	0.479919	NA	812263	812263
815877	-	2.80306	-0.145166	0.904276	0.805764	NA	815877	815877
818076	+	1.81136	0.21336	1.15939	0.704557	NA	818076	818076
818761	-	6.36296	-0.712729	0.610165	0.225512	NA	818761	818762
821865	-	7.74061	-0.744627	0.596822	0.194246	NA	821865	821865
827316	-	1.49877	0.275315	1.21026	0.600414	NA	827316	827316
831390	+	1.51236	0.894372	1.8588	0.0881761	NA	831390	831390
832552	+	4.22281	-0.186256	0.878884	0.756825	NA	832552	832552
835443	+	1.13729	0.703232	1.62815	0.150862	NA	835443	835443
841903	+	2.93259	-0.393287	0.761393	0.508383	NA	841903	841903
846527	-	2.38362	-0.61503	0.652916	0.286215	NA	846527	846527
864020	+	4.3096	-0.206074	0.866893	0.731419	NA	864020	864020
872989	-	1.92274	-0.303941	0.810037	0.593771	NA	872989	872989
873774	-	2.3351	0.281342	1.21532	0.628421	NA	873774	873774
882948	-	5.4314	0.141114	1.10276	0.812566	NA	882948	882948
883198	-	2.40638	-0.0741677	0.94989	0.898093	NA	883198	883198
883394	-	3.93732	-0.0238306	0.983618	0.968385	NA	883394	883394
884527	+	2.05305	-0.030177	0.9793	0.958094	NA	884527	884527
885609	+	4.65246	0.282341	1.21617	0.63743	NA	885609	885609
901467	-	9.58238	0.208793	1.15572	0.706398	NA	901467	901468
901666	-	2.05975	0.665126	1.58571	0.237757	NA	901666	901666
901724	-	4.16049	0.363442	1.28649	0.54534	NA	901724	901726
914295	+	3.75185	-0.683289	0.622744	0.255564	NA	914295	914295
928890	+	2.61223	0.312073	1.24149	0.596157	NA	928890	928890
945949	+	2.37542	-0.197787	0.871887	0.734766	NA	945949	945949
946025	+	1.40554	-0.607597	0.656289	0.249266	NA	946025	946025
946115	+	2.42415	-0.608883	0.655704	0.284376	NA	946115	946115
946426	+	3.88066	0.392181	1.31238	0.514346	NA	946426	946426
946487	+	4.67146	-0.0808443	0.945504	0.892518	NA	946481	946487
946589	+	3.50834	-0.956165	0.515425	0.110846	NA	946589	946590
946657	+	1.67923	-0.607846	0.656175	0.264901	NA	946657	946657
946710	+	3.94726	0.503239	1.41739	0.402794	NA	946703	946710
946799	+	9.77692	-0.572214	0.672584	0.295005	NA	946798	946801
948689	+	1.82704	-0.305395	0.809221	0.589406	NA	948689	948689
948733	+	2.34536	-0.991031	0.503118	0.0837107	NA	948733	948733
949248	+	1.08501	-0.70866	0.611888	0.144568	NA	949248	949248
950952	-	4.50119	-0.394638	0.76068	0.511456	NA	950952	950952
952216	-	5.70633	-0.28043	0.823346	0.634567	NA	952216	952216
952561	-	6.29538	0.350231	1.27476	0.552246	NA	952561	952561
953114	-	3.17106	-0.185324	0.879452	0.757329	NA	953114	953114
953158	-	2.69774	0.93337	1.90973	0.10809	NA	953156	953158
953285	-	5.32289	-0.0700288	0.952619	0.906005	NA	953285	953285
953315	-	1.46009	-0.382406	0.767157	0.470026	NA	953315	953315
971098	+	4.22487	0.0633295	1.04487	0.916132	NA	971097	971098
971678	+	7.20815	-0.383757	0.766439	0.514085	NA	971678	971680
972577	+	9.03821	0.268897	1.20489	0.63256	NA	972577	972577
972679	+	1.36659	0.801339	1.74272	0.115903	NA	972679	972679
973085	+	6.23275	-0.17148	0.887931	0.769335	NA	973085	973091
978695	+	1.26231	0.770009	1.70528	0.125849	NA	978695	978695
979208	+	9.86032	-0.744691	0.596796	0.186986	NA	979208	979212
979288	+	4.11489	-0.258396	0.836017	0.667483	NA	979287	979288
984391	+	2.46929	0.508485	1.42256	0.385629	NA	984391	984391
984667	+	4.14992	0.172207	1.12678	0.774574	NA	984667	984667
984813	+	3.53468	0.35621	1.28006	0.552065	NA	984813	984813
985574	+	1.84899	0.574918	1.48959	0.29962	NA	985574	985574
991492	+	1.36659	0.801339	1.74272	0.115903	NA	991492	991492
991655	+	4.10003	0.0838884	1.05987	0.888996	NA	991655	991655
991691	+	1.96612	0.0379254	1.02664	0.946359	NA	991691	991691
991710	+	9.13292	0.174829	1.12883	0.757276	NA	991709	991711
991795	+	5.0708	-0.25735	0.836624	0.665318	NA	991795	991798
995384	+	3.19649	-0.299883	0.812318	0.613476	NA	995384	995384
996048	+	5.40008	-0.181684	0.881673	0.759315	NA	996047	996048
1011013	-	2.17893	-0.310664	0.806271	0.590072	NA	1011013	1011013
1023410	+	1.45232	0.847833	1.79979	0.101454	NA	1023410	1023410
1025347	+	4.35214	-0.192566	0.875048	0.748519	NA	1025347	1025347
1028219	+	2.3227	0.322934	1.25087	0.568374	NA	1028219	1028219
1030183	-	2.77355	-0.280721	0.82318	0.635291	NA	1030183	1030183
1044079	-	1.38316	-0.867491	0.548099	0.0925509	NA	1044079	1044079
1044819	-	8.19903	-0.152187	0.899885	0.789393	NA	1044819	1044819
1044996	-	6.2521	-0.253621	0.838788	0.663995	NA	1044996	1044996
1045054	-	1.23408	-0.790086	0.57831	0.115577	NA	1045054	1045054
1045171	-	8.96553	0.333524	1.26009	0.558054	NA	1045168	1045171
1045260	-	7.64952	-0.0282592	0.980603	0.961733	NA	1045260	1045260
1045289	-	4.03937	-0.188832	0.877316	0.753341	NA	1045289	1045289
1045313	-	1.71199	-0.449603	0.732244	0.42138	NA	1045313	1045313
1046676	-	7.70396	0.196632	1.14602	0.730134	NA	1046676	1046676
1047292	-	2.94661	0.520524	1.43448	0.380871	NA	1047292	1047292
1058009	+	2.39456	0.151013	1.11035	0.794759	NA	1058009	1058009
1058785	+	9.08527	-0.0478627	0.967368	0.930931	NA	1058784	1058786
1063592	-	9.72874	0.205408	1.15301	0.711521	NA	1063591	1063592
1095488	+	2.12047	0.168587	1.12396	0.768307	NA	1095488	1095488
1095530	+	1.64618	0.536731	1.45068	0.320937	NA	1095530	1095530
1096866	-	6.10003	-0.727759	0.603841	0.214705	NA	1096866	1096866
1119637	-	1.23408	-0.790086	0.57831	0.115577	NA	1119637	1119637
1127648	+	6.17158	0.361684	1.28492	0.538897	NA	1127648	1127648
1136392	+	8.97574	-0.314835	0.803943	0.572954	NA	1136392	1136393
1157924	+	2.27929	0.450398	1.36642	0.438233	NA	1157924	1157924
1158551	-	4.95819	-0.233593	0.850514	0.695757	NA	1158551	1158551
1163002	-	1.13729	0.703232	1.62815	0.150862	NA	1163002	1163002
1183112	+	4.41297	0.238494	1.17976	0.691253	NA	1183112	1183112
1183785	+	2.06897	-0.313399	0.804744	0.578176	NA	1183785	1183785
1184661	+	4.50754	0.146243	1.10668	0.807868	NA	1184661	1184661
1185033	+	9.29219	0.0436763	1.03074	0.937499	NA	1185033	1185039
1191849	+	1.46094	-0.903733	0.534502	0.0831121	NA	1191849	1191849
1215400	+	1.05156	0.654397	1.57396	0.171624	NA	1215400	1215400
1226384	-	3.84615	-0.865187	0.548975	0.149815	NA	1226384	1226384
1231235	-	3.25675	0.308591	1.2385	0.600742	NA	1231235	1231235
1240075	-	3.41519	0.77522	1.71145	0.188591	NA	1240074	1240075
1245984	+	2.19523	0.0952254	1.06823	0.869088	NA	1245984	1245984
1257762	+	2.07473	-1.19522	0.436719	0.0321022	NA	1257762	1257762
1257823	+	2.8849	-0.150937	0.900665	0.799245	NA	1257823	1257823
1257988	+	3.62352	0.155579	1.11387	0.795867	NA	1257980	1257988
1277112	+	9.74251	0.498956	1.41319	0.36889	NA	1277111	1277112
1277290	+	7.8473	0.280769	1.21484	0.62092	NA	1277290	1277293
1277640	+	1.36659	0.801339	1.74272	0.115903	NA	1277640	1277640
1277698	+	5.75046	-0.0663883	0.955026	0.91128	NA	1277698	1277699
1278423	+	1.13729	0.703232	1.62815	0.150862	NA	1278423	1278423
1285975	+	3.61755	0.193226	1.14332	0.747718	NA	1285975	1285975
1299676	+	6.5729	0.952104	1.93469	0.104688	NA	1299676	1299677
1299783	+	9.75819	0.945975	1.92649	0.0881956	NA	1299781	1299783
1299880	+	1.75046	0.545248	1.45927	0.3159	NA	1299880	1299880
1300096	+	2.04409	0.459174	1.37475	0.413743	NA	1300096	1300096
1300184	+	5.25491	0.256281	1.1944	0.668507	NA	1300184	1300184
1348038	-	5.13651	0.431197	1.34835	0.469322	NA	1348038	1348038
1348431	-	5.87712	-1.08603	0.471057	0.0702299	NA	1348431	1348431
1348442	-	4.96473	-0.924837	0.52674	0.122729	NA	1348442	1348442
1357165	+	1.48019	0.881335	1.84208	0.0915414	NA	1357165	1357165
1357193	+	1.57734	0.911039	1.8804	0.0842226	NA	1357193	1357193
1396909	+	2.03696	0.456852	1.37254	0.416372	NA	1396909	1396909
1401208	-	1.4625	0.331608	1.25842	0.527846	NA	1401208	1401208
1402936	-	6.40014	-0.124045	0.917612	0.831615	NA	1402936	1402938
1406992	+	6.09507	0.313436	1.24266	0.59405	NA	1406991	1406992
1427816	+	3.94931	-0.0806346	0.945642	0.893351	NA	1427816	1427816
1453431	-	5.91987	0.478653	1.39344	0.415646	NA	1453431	1453432
1455714	-	3.55489	-0.0797069	0.94625	0.893903	NA	1455714	1455714
1551054	+	1.71199	-0.449603	0.732244	0.42138	NA	1551054	1551054
1558114	+	2.27501	0.40062	1.32008	0.488037	NA	1558114	1558114
1558869	-	1.59809	0.937873	1.9157	0.0773391	NA	1558869	1558869
1588434	-	5.28629	-1.12083	0.459831	0.0608387	NA	1588433	1588434
1594664	+	1.3497	0.376124	1.29785	0.465762	NA	1594664	1594664
1628863	-	9.40119	-0.347886	0.785735	0.527823	NA	1628863	1628863
1634800	+	1.17659	0.722438	1.64997	0.143356	NA	1634800	1634800
1636260	-	8.41854	-0.0712661	0.951802	0.898826	NA	1636260	1636260
1650375	+	3.29755	-0.934506	0.523222	0.117566	NA	1650375	1650375
1653093	+	6.9395	0.268556	1.2046	0.641631	NA	1653092	1653094
1666008	+	2.44769	0.837871	1.78741	0.144613	NA	1666008	1666008
1672310	+	2.03846	-1.17355	0.443328	0.0346825	NA	1672310	1672310
1682528	-	7.2048	0.441664	1.35817	0.444267	NA	1682528	1682528
1682567	+	5.81822	-0.58295	0.667597	0.323028	NA	1682567	1682567
1692366	-	4.28937	0.0541328	1.03823	0.928289	NA	1692366	1692366
1712489	-	2.47541	-0.152337	0.899792	0.794354	NA	1712489	1712489
1719041	+	8.64931	-0.408599	0.753355	0.473301	NA	1719040	1719041
1726330	+	6.33816	0.291324	1.22376	0.61831	NA	1726330	1726330
1726355	+	2.06202	-0.211392	0.863704	0.70409	NA	1726355	1726355
1728202	+	1.42205	-0.887638	0.540498	0.0871883	NA	1728202	1728202
1729816	+	5.50334	-0.340524	0.789754	0.565737	NA	1729816	1729816
1730007	+	9.59903	-0.100617	0.932634	0.85547	NA	1730006	1730008
1730154	+	1.64034	-0.601918	0.658878	0.268759	NA	1730154	1730154
1731506	+	5.45093	0.0920906	1.06591	0.877086	NA	1731506	1731506
1732239	+	4.49103	0.271979	1.20746	0.651048	NA	1732239	1732241
1732339	+	4.43565	-0.108034	0.927852	0.857057	NA	1732332	1732339
1733904	+	7.60503	-0.159794	0.895153	0.779861	NA	1733904	1733905
1734841	-	9.68197	-0.172569	0.887261	0.753223	NA	1734829	1734850
1751658	-	2.65321	-0.603417	0.658193	0.306553	NA	1751658	1751658
1751981	-	1.98568	-0.460887	0.726539	0.419428	NA	1751981	1751981
1762940	+	2.28701	0.554865	1.46903	0.331024	NA	1762940	1762940
1825065	+	4.84784	-0.363696	0.777171	0.54438	NA	1825065	1825065
1825941	-	2.63324	-0.193355	0.87457	0.74418	NA	1825941	1825941
1840405	+	4.7299	-0.563291	0.676756	0.348354	NA	1840405	1840405
1888945	+	2.17992	-0.149122	0.901799	0.796575	NA	1888945	1888945
1890727	+	6.10692	-0.0317487	0.978234	0.956834	NA	1890727	1890728
1897291	+	3.10447	-0.127681	0.915301	0.829081	NA	1897291	1897291
1910423	-	3.14007	0.319717	1.24809	0.591785	NA	1910423	1910423
1916359	+	3.18937	-0.275416	0.826212	0.644298	NA	1916359	1916359
1919451	+	5.94878	0.734773	1.66414	0.221301	NA	1919451	1919451
1920546	+	3.7262	-0.247845	0.842153	0.680263	NA	1920546	1920550
1921606	+	8.36417	-0.0594281	0.959644	0.916635	NA	1921606	1921611
1921674	+	2.7194	-0.421145	0.746831	0.476718	NA	1921674	1921674
1921788	+	2.65421	-0.422692	0.746031	0.47429	NA	1921788	1921788
1935131	-	7.53391	0.429484	1.34675	0.452854	NA	1935131	1935131
1936163	-	1.68961	-0.648772	0.637823	0.234386	NA	1936163	1936163
1936727	-	7.7147	0.634781	1.5527	0.272071	NA	1936727	1936727
1937407	-	2.38319	-0.319731	0.801219	0.579497	NA	1937407	1937407
1937799	-	8.28205	0.0154909	1.0108	0.978112	NA	1937799	1937800
1938506	-	7.1326	-0.102222	0.931597	0.860128	NA	1938506	1938506
1940216	-	3.17106	-0.185324	0.879452	0.757329	NA	1940216	1940216
1942404	-	7.46937	0.0873786	1.06244	0.879289	NA	1942404	1942404
1946144	-	7.95224	0.0313301	1.02195	0.9562	NA	1946144	1946144
1946175	+	6.9261	0.0482119	1.03398	0.933412	NA	1946175	1946175
1947461	+	1.7537	0.25874	1.19643	0.633058	NA	1947461	1947461
1947485	+	2.29562	-0.200128	0.870473	0.729224	NA	1947485	1947485
1947524	+	7.08267	0.221773	1.16617	0.701657	NA	1947523	1947524
1953049	+	1.6324	-0.694105	0.618093	0.199293	NA	1953049	1953049
1954088	+	2.22145	0.371347	1.29356	0.519733	NA	1954088	1954088
1955540	+	1.08501	-0.70866	0.611888	0.144568	NA	1955540	1955540
1955776	+	1.05156	0.654397	1.57396	0.171624	NA	1955776	1955776
1956142	+	1.05156	0.654397	1.57396	0.171624	NA	1956142	1956142
1957753	+	2.12352	-0.133811	0.911421	0.816813	NA	1957753	1957753
1958678	+	2.99652	-0.369611	0.773991	0.535304	NA	1958678	1958678
1958921	+	5.58052	-0.093299	0.937377	0.874814	NA	1958921	1958921
1958977	+	1.34219	-0.443701	0.735246	0.393371	NA	1958977	1958977
1959050	+	4.08154	-0.723143	0.605776	0.229169	NA	1959050	1959050
1959065	+	2.33778	-0.499566	0.707319	0.383575	NA	1959065	1959065
1961171	+	8.28113	0.236082	1.17779	0.675588	NA	1961171	1961171
1974126	-	2.59072	-0.80545	0.572184	0.161822	NA	1974126	1974126
1977335	+	1.6238	0.334614	1.26104	0.531109	NA	1977335	1977335
1992609	+	4.93135	-0.764623	0.588607	0.202652	NA	1992609	1992609
2008297	+	2.98822	-0.60455	0.657677	0.310314	NA	2008297	2008297
2126014	-	9.755	0.276298	1.21108	0.613838	NA	2126000	2126014
2126026	-	2.65219	-0.121905	0.918974	0.835748	NA	2126026	2126026
2146945	+	4.37054	-0.572471	0.672464	0.33999	NA	2146945	2146945
2172001	+	2.33191	-0.899145	0.536204	0.117732	NA	2172001	2172001
2185625	+	1.64805	-0.465111	0.724415	0.390464	NA	2185625	2185625
2185676	+	2.47991	-0.455077	0.729471	0.428591	NA	2185676	2185676
2185865	+	5.88388	-0.204458	0.867864	0.73009	NA	2185865	2185865
2185935	+	1.52116	0.47836	1.39316	0.369294	NA	2185935	2185935
2187162	+	2.61391	-0.618155	0.651504	0.293712	NA	2187162	2187162
2188340	+	4.06565	0.0898976	1.06429	0.881182	NA	2188334	2188340
2189969	-	2.89042	0.245709	1.18568	0.67886	NA	2189969	2189969
2195453	-	3.53757	0.210002	1.15669	0.726038	NA	2195453	2195453
2195824	-	2.84735	-0.992339	0.502662	0.0915768	NA	2195824	2195824
2195953	-	8.54432	-1.17704	0.442259	0.0396417	NA	2195952	2195953
2196801	-	9.53434	-0.127316	0.915533	0.818166	NA	2196801	2196801
2199723	-	6.44288	-0.603916	0.657966	0.306732	NA	2199717	2199724
2203394	-	3.66893	-0.346766	0.786345	0.563605	NA	2203394	2203394
2205265	-	2.14757	-0.271404	0.828513	0.638985	NA	2205265	2205265
2206122	-	1.70368	-0.760111	0.590451	0.165685	NA	2206122	2206122
2215976	+	2.47197	-0.504233	0.705035	0.377918	NA	2215976	2215976
2215999	+	8.97228	-0.140402	0.907266	0.803136	NA	2215999	2216000
2234025	+	1.42749	0.367832	1.29041	0.486505	NA	2234025	2234025
2235359	+	2.33066	-0.529281	0.6929	0.364796	NA	2235359	2235359
2289891	-	1.67754	0.49036	1.4048	0.368276	NA	2289891	2289891
2322030	-	1.46194	-0.615039	0.652912	0.244696	NA	2322030	2322030
2322247	-	4.28983	-0.0549323	0.96264	0.927064	NA	2322247	2322248
2324728	-	2.58071	-0.380338	0.768258	0.519257	NA	2324728	2324728
2324981	-	1.42205	-0.887638	0.540498	0.0871883	NA	2324981	2324981
2325984	-	1.59224	-0.287264	0.819455	0.603247	NA	2325984	2325984
2423675	-	1.38734	0.833571	1.78209	0.105249	NA	2423675	2423675
2473212	+	3.37371	-0.796178	0.575873	0.183425	NA	2473212	2473212
2473242	+	1.46094	-0.903733	0.534502	0.0831121	NA	2473242	2473242
2473254	+	3.81886	-0.684969	0.622019	0.253981	NA	2473254	2473254
2475315	+	3.49933	-0.589312	0.66466	0.325056	NA	2475315	2475315
2476694	+	1.50652	-0.352065	0.783462	0.519898	NA	2476694	2476694
2476901	+	2.87136	-0.942513	0.520326	0.107643	NA	2476901	2476901
2477669	+	8.18271	0.165601	1.12163	0.771528	NA	2477669	2477669
2477750	+	2.0549	-0.216172	0.860846	0.706116	NA	2477750	2477750
2478233	+	8.15165	-0.346027	0.786748	0.539517	NA	2478228	2478233
2478299	+	9.6332	0.307788	1.23781	0.576833	NA	2478295	2478299
2560136	+	3.58058	-0.390771	0.762722	0.514868	NA	2560136	2560136
2614885	+	2.88452	0.333903	1.26042	0.573923	NA	2614885	2614885
2627451	+	5.74221	-0.404656	0.755416	0.49544	NA	2627450	2627451
2652210	+	2.10299	-0.487328	0.713345	0.387933	NA	2652210	2652210
2687075	-	1.40554	-0.607597	0.656289	0.249266	NA	2687075	2687075
2693697	-	3.81528	0.592348	1.5077	0.324367	NA	2693697	2693697
2693717	-	6.9568	-0.228713	0.853396	0.69579	NA	2693717	2693717
2739722	-	2.79357	-0.950155	0.517577	0.10489	NA	2739722	2739722
2740620	-	4.14398	0.507847	1.42193	0.398067	NA	2740620	2740620
2740948	-	2.01031	-0.420207	0.747318	0.449813	NA	2740948	2740948
2741924	-	3.14109	-0.157039	0.896864	0.791802	NA	2741924	2741924
2743683	-	2.21174	-0.0905449	0.939168	0.875156	NA	2743683	2743683
2743947	-	1.803	-0.156542	0.897173	0.78143	NA	2743947	2743947
2746279	-	2.83185	-0.48765	0.713186	0.397745	NA	2746279	2746279
2746723	-	1.63396	0.417674	1.33577	0.436159	NA	2746723	2746723
2780880	-	2.59496	-0.363376	0.777343	0.53052	NA	2780880	2780880
2806767	-	3.85336	0.52174	1.43569	0.385759	NA	2806767	2806767
2807223	-	7.92692	0.0506144	1.03571	0.929423	NA	2807223	2807223
2812813	+	1.49161	0.865673	1.82219	0.0963719	NA	2812813	2812813
2813449	+	1.90256	0.516739	1.43072	0.349534	NA	2813449	2813449
2814737	+	5.07686	0.222283	1.16658	0.708759	NA	2814737	2814739
2822362	-	1.92028	0.481475	1.39617	0.384567	NA	2822362	2822362
2859665	-	9.23925	0.352357	1.27664	0.527496	NA	2859665	2859665
2886333	-	2.96417	-0.475969	0.718983	0.424425	NA	2886333	2886333
2888851	-	3.29804	0.570307	1.48484	0.338744	NA	2888851	2888851
2896641	-	1.89039	-0.435755	0.739307	0.443486	NA	2896641	2896641
2896686	-	1.66797	0.214751	1.1605	0.689513	NA	2896686	2896686
2918624	-	2.91037	0.142116	1.10352	0.812009	NA	2918624	2918624
2918927	-	4.79244	-0.595457	0.661835	0.31922	NA	2918927	2918928
2933556	-	1.30874	0.795236	1.73536	0.117255	NA	2933556	2933556
2947560	-	3.86379	0.59225	1.5076	0.324333	NA	2947560	2947560
2947754	+	3.1067	-0.416341	0.749323	0.486191	NA	2947754	2947754
2956031	-	1.52116	0.47836	1.39316	0.369294	NA	2956031	2956031
2960452	+	6.0118	0.0849207	1.06063	0.885875	NA	2960450	2960452
2962421	-	4.20755	0.416516	1.3347	0.488576	NA	2962421	2962421
2963260	-	2.57743	0.281409	1.21538	0.632423	NA	2963260	2963260
2964512	-	3.66836	-0.33491	0.792834	0.576007	NA	2964512	2964512
2965512	-	2.54419	0.655299	1.57494	0.256667	NA	2965512	2965512
2965579	+	3.53125	0.0488606	1.03445	0.934953	NA	2965579	2965579
2966260	-	9.63824	0.162721	1.1194	0.768536	NA	2966260	2966260
2967080	+	2.24018	0.443506	1.35991	0.430778	NA	2967080	2967080
2974095	+	1.99262	-0.580856	0.668567	0.309295	NA	2974095	2974095
2977679	+	8.72119	-0.411115	0.752042	0.464532	NA	2977679	2977681
2979465	+	1.65559	-0.429614	0.74246	0.440086	NA	2979465	2979465
2982818	+	1.13729	0.703232	1.62815	0.150862	NA	2982818	2982818
2983920	+	2.32899	-0.220214	0.858438	0.706093	NA	2983920	2983920
3008968	+	3.77241	-0.249013	0.841472	0.678759	NA	3008968	3008968
3016662	+	6.18943	-1.13009	0.456887	0.0563982	NA	3016661	3016662
3063953	+	3.33191	0.012365	1.00861	0.983444	NA	3063953	3063953
3066243	+	1.59809	0.937873	1.9157	0.0773391	NA	3066243	3066243
3099284	-	1.63824	0.476768	1.39162	0.379864	NA	3099284	3099284
3099329	-	1.74883	0.388328	1.30888	0.473069	NA	3099329	3099329
3099352	-	2.29803	0.427176	1.3446	0.448937	NA	3099352	3099352
3099545	-	3.30957	-0.597122	0.661071	0.316159	NA	3099545	3099545
3099629	-	2.14062	-0.170325	0.888643	0.767386	NA	3099629	3099629
3099770	-	3.57463	-0.197097	0.872304	0.742874	NA	3099770	3099770
3099852	-	3.9206	0.332984	1.25962	0.578818	NA	3099850	3099852
3099879	-	3.35066	-0.515707	0.69945	0.389047	NA	3099879	3099880
3103584	-	9.17912	-0.39537	0.760295	0.489399	NA	3103584	3103585
3103599	-	6.53172	-0.888578	0.540146	0.134507	NA	3103599	3103609
3103622	-	1.803	-0.156542	0.897173	0.78143	NA	3103622	3103622
3103777	-	4.34156	-0.653806	0.635601	0.276799	NA	3103777	3103777
3103916	-	1.05156	0.654397	1.57396	0.171624	NA	3103916	3103916
3103958	-	6.76526	0.0889508	1.0636	0.878497	NA	3103951	3103958
3103977	-	4.84979	-0.108567	0.927509	0.856431	NA	3103977	3103978
3104006	-	2.52347	0.206592	1.15396	0.723665	NA	3104006	3104006
3104143	-	4.82811	-0.509137	0.702643	0.397311	NA	3104143	3104143
3104243	-	1.77834	0.61458	1.53111	0.264632	NA	3104243	3104243
3104374	-	7.47016	0.65504	1.57466	0.264397	NA	3104373	3104374
3104441	-	2.79553	0.024453	1.01709	0.966954	NA	3104441	3104441
3104746	-	4.70504	0.262623	1.19966	0.662413	NA	3104746	3104746
3104767	-	3.11989	-0.0532048	0.963793	0.928899	NA	3104767	3104767
3104826	-	1.78246	-0.537495	0.688966	0.327902	NA	3104826	3104826
3115649	-	2.85537	0.34464	1.26983	0.559963	NA	3115649	3115649
3115679	+	4.63737	0.710915	1.63684	0.235799	NA	3115678	3115679
3116767	+	1.73191	0.58337	1.49834	0.286152	NA	3116767	3116767
3117134	-	9.52594	0.0774461	1.05515	0.888281	NA	3117133	3117134
3117332	-	1.63154	-0.270163	0.829226	0.626346	NA	3117332	3117332
3119454	+	6.08832	0.064509	1.04573	0.912446	NA	3119454	3119454
3120087	+	6.68321	-0.250352	0.840691	0.665919	NA	3120087	3120087
3121442	+	5.00197	-0.483649	0.715166	0.419362	NA	3121442	3121449
3122890	+	9.24609	0.502329	1.4165	0.374118	NA	3122889	3122890
3124247	-	8.47475	-0.18969	0.876794	0.738317	NA	3124247	3124248
3127718	-	1.68162	0.934073	1.91066	0.0790034	NA	3127718	3127718
3133219	-	2.23798	-0.477289	0.718326	0.411057	NA	3133219	3133219
3133390	-	8.93399	0.790031	1.72911	0.164294	NA	3133389	3133390
3164715	-	9.15304	0.192696	1.1429	0.728021	NA	3164715	3164715
3166921	-	3.12769	-0.248588	0.84172	0.675151	NA	3166921	3166921
3173723	-	5.9074	-0.936688	0.522431	0.116038	NA	3173722	3173723
3173803	-	1.76734	0.978943	1.97102	0.0687632	NA	3173803	3173803
3173882	-	1.26231	0.770009	1.70528	0.125849	NA	3173882	3173882
3185132	-	2.92288	-1.21283	0.431421	0.0387404	NA	3185132	3185132
3204772	-	4.21913	0.0844194	1.06026	0.888233	NA	3204772	3204772
3207020	+	1.51322	0.415109	1.3334	0.437643	NA	3207020	3207020
3207044	+	3.88357	-0.356438	0.78109	0.553402	NA	3207035	3207044
3213260	-	3.46164	0.0255581	1.01787	0.966065	NA	3213260	3213260
3213318	-	2.8636	-0.644223	0.639837	0.278356	NA	3213318	3213318
3216403	-	3.17106	-0.185324	0.879452	0.757329	NA	3216403	3216403
3223687	-	2.56649	-0.831836	0.561814	0.150736	NA	3223687	3223687
3253226	-	2.75439	0.178487	1.1317	0.761897	NA	3253226	3253226
3261111	-	3.51356	-0.113807	0.924146	0.849751	NA	3261111	3261111
3265727	+	1.13729	0.703232	1.62815	0.150862	NA	3265727	3265727
3265809	+	1.72397	0.518998	1.43296	0.343441	NA	3265809	3265809
3293948	-	1.13729	0.703232	1.62815	0.150862	NA	3293948	3293948
3299236	+	1.55461	-0.686158	0.621507	0.202899	NA	3299236	3299236
3299275	+	7.58241	0.675464	1.59711	0.247014	NA	3299275	3299278
3304414	-	1.58512	-0.303247	0.810426	0.572361	NA	3304414	3304414
3306010	+	1.67325	0.445263	1.36156	0.410941	NA	3306010	3306010
3309376	-	1.23408	-0.790086	0.57831	0.115577	NA	3309376	3309376
3309414	-	2.22696	0.528784	1.44271	0.35429	NA	3309414	3309414
3310762	-	3.26837	-0.237398	0.848274	0.691397	NA	3310762	3310762
3316755	-	6.74636	-0.521573	0.696612	0.368096	NA	3316755	3316757
3323447	-	2.04803	-0.782196	0.581481	0.163446	NA	3323447	3323447
3323884	-	2.54669	-0.201056	0.869914	0.732941	NA	3323884	3323884
3324930	-	8.76957	0.118524	1.08562	0.831582	NA	3324930	3324935
3324959	-	8.69875	0.372405	1.29451	0.509678	NA	3324949	3324959
3324977	-	2.13406	0.669229	1.59022	0.237566	NA	3324977	3324977
3325079	-	3.11972	0.0166371	1.0116	0.977804	NA	3325079	3325079
3325122	-	4.78499	0.627789	1.54519	0.294581	NA	3325117	3325122
3326688	-	4.20387	0.0208828	1.01458	0.972303	NA	3326688	3326688
3328107	-	1.29048	-0.816685	0.567745	0.107231	NA	3328107	3328107
3328158	-	2.08948	0.425867	1.34338	0.448555	NA	3328158	3328158
3328177	-	2.59043	0.292671	1.22491	0.618468	NA	3328177	3328177
3328205	-	1.57734	0.911039	1.8804	0.0842226	NA	3328205	3328205
3328368	-	2.73465	-0.273539	0.827288	0.644067	NA	3328368	3328368
3328685	-	2.31149	-0.211482	0.863649	0.716477	NA	3328685	3328685
3328791	-	7.17097	0.431943	1.34905	0.458902	NA	3328791	3328791
3332755	+	2.43405	0.28041	1.21454	0.630342	NA	3332755	3332755
3332860	+	6.44637	-0.523952	0.695464	0.368541	NA	3332850	3332860
3348690	-	4.33853	-0.679864	0.624224	0.258119	NA	3348690	3348691
3356135	-	3.2898	-0.730245	0.602801	0.218578	NA	3356135	3356135
3357715	-	2.01782	0.280812	1.21488	0.621424	NA	3357715	3357715
3359602	-	1.51236	0.894372	1.8588	0.0881761	NA	3359602	3359602
3360968	+	1.27298	-0.809164	0.570712	0.109498	NA	3360968	3360968
3360985	+	2.62445	0.381507	1.3027	0.514922	NA	3360985	3360985
3364962	-	9.37576	0.261951	1.1991	0.647143	NA	3364962	3364963
3366938	-	6.01403	-0.51758	0.698543	0.384817	NA	3366938	3366939
3368952	-	1.05156	0.654397	1.57396	0.171624	NA	3368952	3368952
3375423	-	3.90718	0.175152	1.12908	0.77038	NA	3375423	3375423
3384341	-	3.0778	-0.273555	0.827278	0.648033	NA	3384341	3384341
3392235	-	2.52672	0.222133	1.16646	0.704441	NA	3392235	3392235
3394921	+	2.51618	-0.499996	0.707109	0.389172	NA	3394921	3394921
3404208	+	6.10504	-0.371708	0.772867	0.532562	NA	3404206	3404208
3404893	+	1.26231	0.770009	1.70528	0.125849	NA	3404893	3404893
3414413	+	2.25769	0.78887	1.72772	0.165951	NA	3414413	3414413
3414778	+	6.84996	-0.198002	0.871757	0.733314	NA	3414778	3414778
3436560	-	6.18343	-0.0642535	0.95644	0.912638	NA	3436560	3436560
3437283	-	8.77983	-0.307078	0.808277	0.58453	NA	3437283	3437283
3440820	-	8.23513	-0.101046	0.932357	0.857635	NA	3440820	3440820
3441285	-	4.6098	-0.451549	0.731257	0.450992	NA	3441284	3441285
3452825	-	2.97861	-0.376873	0.770105	0.525829	NA	3452825	3452825
3456485	-	2.75704	-0.131288	0.913016	0.824543	NA	3456485	3456485
3475411	-	2.70428	0.534905	1.44885	0.359139	NA	3475411	3475411
3475480	-	5.85961	0.079255	1.05647	0.893068	NA	3475480	3475480
3475552	-	4.27329	0.393301	1.3134	0.512521	NA	3475552	3475552
3475566	-	1.69448	-0.4367	0.738823	0.43318	NA	3475566	3475566
3493778	-	1.08501	-0.70866	0.611888	0.144568	NA	3493778	3493778
3495375	-	8.38002	0.211676	1.15803	0.706474	NA	3495375	3495375
3499447	-	5.69737	-0.0154249	0.989365	0.979181	NA	3499447	3499452
3500622	-	5.81678	-0.578669	0.669581	0.328311	NA	3500622	3500622
3505546	-	2.34425	-0.0728576	0.950753	0.900702	NA	3505546	3505546
3511882	-	2.07669	-0.18763	0.878047	0.743763	NA	3511882	3511882
3514866	-	6.23784	-0.191437	0.875733	0.744855	NA	3514866	3514868
3514922	-	2.50028	0.0151759	1.01057	0.979311	NA	3514922	3514922
3514974	-	5.30844	0.623294	1.54039	0.300083	NA	3514974	3514974
3515052	-	7.25896	0.486727	1.40126	0.396876	NA	3515052	3515059
3515116	-	2.41027	-0.102652	0.931319	0.861805	NA	3515116	3515116
3515161	-	7.68808	0.267367	1.20361	0.640557	NA	3515159	3515161
3520499	-	1.78228	-0.669457	0.628743	0.221316	NA	3520499	3520499
3523989	+	5.79216	-1.10602	0.464575	0.0628523	NA	3523988	3523989
3524639	-	9.95777	0.516413	1.43039	0.34305	NA	3524638	3524639
3525278	-	1.95207	-0.231074	0.852	0.685966	NA	3525278	3525278
3531965	-	1.34219	-0.443701	0.735246	0.393371	NA	3531965	3531965
3540701	-	1.38734	0.833571	1.78209	0.105249	NA	3540701	3540701
3542702	-	1.3497	0.376124	1.29785	0.465762	NA	3542702	3542702
3544151	-	2.58641	0.0742442	1.05281	0.899255	NA	3544151	3544151
3548080	-	3.0136	0.180828	1.13353	0.762637	NA	3548080	3548080
3548096	-	3.78908	-0.439107	0.737591	0.465129	NA	3548096	3548096
3548178	-	7.95191	-0.458281	0.727853	0.418912	NA	3548176	3548187
3548475	-	3.48888	0.0835737	1.05964	0.88902	NA	3548475	3548475
3548616	-	1.40554	-0.607597	0.656289	0.249266	NA	3548616	3548616
3549063	-	1.88344	-0.320587	0.800744	0.571962	NA	3549063	3549063
3549433	-	2.65729	0.00414963	1.00288	0.994375	NA	3549433	3549433
3549559	-	2.24393	-1.2585	0.417978	0.0255662	NA	3549559	3549559
3549786	-	2.31824	-0.752324	0.593646	0.188249	NA	3549786	3549786
3553126	-	2.76379	-0.628654	0.646779	0.288291	NA	3553126	3553126
3554626	-	1.48414	-0.54561	0.685102	0.304055	NA	3554626	3554626
3556411	-	2.71018	0.15882	1.11637	0.787828	NA	3556411	3556411
3559253	-	1.43543	0.428698	1.34602	0.414159	NA	3559253	3559253
3569064	-	7.95163	-0.434627	0.739885	0.443255	NA	3569062	3569064
3569399	-	2.78577	-0.484585	0.714703	0.414008	NA	3569399	3569399
3573410	-	6.6182	0.023002	1.01607	0.968589	NA	3573410	3573410
3575881	-	4.05015	-0.170144	0.888754	0.77717	NA	3575881	3575885
3576379	-	6.29001	-0.750129	0.59455	0.204618	NA	3576377	3576379
3578101	-	3.05662	-0.448135	0.73299	0.445707	NA	3578101	3578101
3579969	-	1.05156	0.654397	1.57396	0.171624	NA	3579969	3579969
3580759	-	1.60688	0.525691	1.43962	0.32996	NA	3580759	3580759
3580798	-	2.1614	0.298489	1.22986	0.600875	NA	3580798	3580798
3580879	-	1.4625	0.331608	1.25842	0.527846	NA	3580879	3580879
3580939	-	1.97976	0.599617	1.51531	0.276716	NA	3580939	3580939
3581338	-	1.05156	0.654397	1.57396	0.171624	NA	3581338	3581338
3581404	-	5.81138	0.112422	1.08104	0.849373	NA	3581402	3581404
3581544	-	2.34304	0.0453873	1.03196	0.937352	NA	3581544	3581544
3584222	-	1.54053	-0.582331	0.667884	0.278375	NA	3584222	3584222
3587198	-	3.18039	-0.123172	0.918167	0.836574	NA	3587198	3587198
3588505	+	6.15536	-0.427246	0.74368	0.467459	NA	3588505	3588505
3594082	+	2.60737	-0.48025	0.716853	0.414578	NA	3594082	3594082
3611245	+	1.72563	0.160687	1.11782	0.772971	NA	3611245	3611245
3612536	+	3.01612	-0.4669	0.723518	0.434943	NA	3612536	3612536
3623680	-	3.48692	-0.489094	0.712473	0.41411	NA	3623680	3623680
3632202	+	6.16364	0.18202	1.13447	0.758121	NA	3632202	3632202
3632679	+	2.74422	-0.344915	0.787355	0.559911	NA	3632679	3632679
3632747	+	2.27896	-0.600681	0.659442	0.292293	NA	3632747	3632747
3632759	+	1.81648	-0.779507	0.582566	0.157256	NA	3632759	3632759
3645135	+	9.62773	0.0610978	1.04326	0.911167	NA	3645135	3645136
3648277	+	2.33344	0.57782	1.49259	0.312513	NA	3648277	3648277
3649673	-	3.54165	-0.263521	0.833052	0.660086	NA	3649673	3649673
3652018	+	2.9717	-0.440771	0.736741	0.459511	NA	3652018	3652018
3653814	+	4.17475	0.42357	1.34124	0.48132	NA	3653814	3653814
3653904	+	9.56096	0.110824	1.07984	0.84145	NA	3653904	3653904
3670717	-	1.22301	0.750064	1.68187	0.132903	NA	3670717	3670717
3676547	-	3.73617	-0.30614	0.808803	0.610706	NA	3676547	3676547
3688841	-	6.35895	0.824051	1.77037	0.164149	NA	3688841	3688842
3701004	+	7.15159	0.0210323	1.01469	0.971292	NA	3701004	3701005
3705694	-	2.57438	0.537492	1.45145	0.349971	NA	3705694	3705694
3710316	+	3.07394	-0.554308	0.680983	0.353012	NA	3710316	3710316
3754798	-	5.62076	0.17903	1.13212	0.762593	NA	3754792	3754798
3754844	-	4.88133	0.828407	1.77572	0.167947	NA	3754844	3754844
3756335	-	1.51365	-0.317823	0.802279	0.549747	NA	3756335	3756335
3756862	-	1.13729	0.703232	1.62815	0.150862	NA	3756862	3756862
3761861	-	3.8754	-0.0552878	0.962402	0.926709	NA	3761861	3761861
3762916	+	2.90361	0.608997	1.5252	0.297392	NA	3762916	3762916
3766451	-	4.25119	-0.717286	0.608241	0.232572	NA	3766451	3766451
3766495	-	2.91122	-0.187564	0.878087	0.753598	NA	3766495	3766495
3766554	-	1.68392	-1.0108	0.496272	0.0597495	NA	3766554	3766554
3767435	-	4.29757	0.144867	1.10563	0.809526	NA	3767435	3767435
3772590	-	8.29763	-0.603526	0.658144	0.295518	NA	3772589	3772590
3791782	+	3.19607	0.418417	1.33646	0.481211	NA	3791782	3791782
3802539	-	1.70161	-0.395917	0.760006	0.465638	NA	3802539	3802539
3813983	+	6.98956	-0.839816	0.558715	0.158056	NA	3813982	3813983
3843617	-	3.60378	-0.207083	0.866287	0.730065	NA	3843617	3843617
3847592	+	2.62493	-0.445817	0.734169	0.446444	NA	3847592	3847592
3858342	-	3.36935	-0.0612811	0.958413	0.918475	NA	3858342	3858342
3944636	+	6.34633	0.342241	1.26772	0.558272	NA	3944636	3944636
3945097	-	2.92428	-0.615256	0.652814	0.300397	NA	3945097	3945097
3945190	-	6.46765	0.454257	1.37008	0.438725	NA	3945190	3945190
3949169	-	3.68198	-0.302518	0.810836	0.614965	NA	3949169	3949169
3999155	-	2.40582	-0.90097	0.535527	0.117026	NA	3999155	3999155
3999301	-	2.68926	-0.518423	0.698135	0.371253	NA	3999301	3999301
4000155	-	1.99957	-1.15554	0.448897	0.0369304	NA	4000155	4000155
4001090	-	2.27259	-0.201792	0.86947	0.729082	NA	4001090	4001090
4002216	-	2.96096	-0.964235	0.51255	0.10443	NA	4002216	4002216
4002294	-	1.96086	-0.536433	0.689474	0.339176	NA	4002294	4002294
4002405	-	6.47684	0.705807	1.63106	0.229098	NA	4002405	4002405
4003341	-	1.57112	-0.962271	0.513248	0.0695334	NA	4003341	4003341
4003419	-	1.98909	0.712382	1.63851	0.204536	NA	4003419	4003419
4051152	-	1.42749	0.367832	1.29041	0.486505	NA	4051152	4051152
4051530	-	6.25267	-0.47181	0.721059	0.425743	NA	4051530	4051530
4051544	-	2.15654	-0.498253	0.707964	0.387238	NA	4051544	4051544
4057544	+	1.73357	0.239526	1.1806	0.658569	NA	4057537	4057549
4058608	-	1.46094	-0.903733	0.534502	0.0831121	NA	4058608	4058608
4058785	-	1.13729	0.703232	1.62815	0.150862	NA	4058785	4058785
4058841	-	2.2887	-0.400823	0.757426	0.490024	NA	4058841	4058841
4059083	-	2.80025	-0.536561	0.689412	0.366063	NA	4059083	4059083
4063835	-	3.85937	-0.903757	0.534493	0.132674	NA	4063835	4063835
4069370	-	6.96332	0.268276	1.20437	0.644736	NA	4069370	4069370
4069513	-	1.39447	0.838955	1.78875	0.103557	NA	4069513	4069513
4070720	-	6.7491	0.21113	1.15759	0.715384	NA	4070720	4070720
4071227	-	1.13729	0.703232	1.62815	0.150862	NA	4071227	4071227
4071718	-	6.33011	-0.362116	0.778023	0.536062	NA	4071718	4071718
4072457	-	3.00792	0.206487	1.15388	0.727073	NA	4072457	4072457
4074198	-	1.93641	-0.415371	0.749827	0.455572	NA	4074198	4074198
4074893	-	1.84471	0.52452	1.43845	0.340648	NA	4074893	4074893
4082658	-	3.35153	-0.398768	0.758506	0.506127	NA	4082658	4082658
4082892	-	1.99137	-0.215614	0.86118	0.706479	NA	4082892	4082892
4083595	-	1.45232	0.847833	1.79979	0.101454	NA	4083595	4083595
4085282	-	2.80086	0.0216593	1.01513	0.970645	NA	4085282	4085282
4085717	-	2.17199	0.277192	1.21183	0.619537	NA	4085717	4085717
4086817	-	1.38316	-0.867491	0.548099	0.0925509	NA	4086817	4086817
4087269	-	2.08117	0.152026	1.11113	0.789963	NA	4087269	4087269
4087657	-	5.64775	-0.887059	0.540715	0.137506	NA	4087655	4087657
4091283	-	3.32946	-0.180295	0.882523	0.763328	NA	4091283	4091283
4092305	-	1.13729	0.703232	1.62815	0.150862	NA	4092305	4092305
4092996	-	6.68691	0.991913	1.98882	0.0949796	NA	4092996	4092996
4093061	-	5.19968	0.265021	1.20165	0.656152	NA	4093061	4093061
4093126	-	2.93887	-0.0692414	0.953139	0.907487	NA	4093126	4093126
4093287	-	3.81597	-0.312188	0.805419	0.603608	NA	4093287	4093287
4093873	-	8.85956	-0.106928	0.928563	0.853382	NA	4093873	4093873
4094156	-	1.98609	-0.439807	0.737233	0.442292	NA	4094156	4094156
4094176	-	2.31516	0.0324176	1.02272	0.955241	NA	4094176	4094176
4094482	-	3.03606	-0.209685	0.864726	0.724521	NA	4094482	4094482
4094671	-	1.6721	-0.629747	0.64629	0.246204	NA	4094671	4094671
4100102	+	1.71727	-0.210687	0.864126	0.706734	NA	4100102	4100102
4105623	+	1.99973	0.138467	1.10073	0.807303	NA	4105623	4105623
4105837	+	6.51683	-0.705377	0.613282	0.229774	NA	4105837	4105837
4115371	+	10.0001	-0.23489	0.84975	0.668021	NA	4115371	4115373
4126919	-	4.3407	0.575959	1.49067	0.338321	NA	4126919	4126919
4133805	+	1.63339	-0.460321	0.726825	0.39268	NA	4133805	4133805
4143373	-	2.12132	-0.234846	0.849776	0.681723	NA	4143373	4143373
4154609	-	1.25647	-0.523524	0.695671	0.307578	NA	4154609	4154609
4161929	-	7.2018	-0.18635	0.878826	0.745902	NA	4161929	4161930
4182036	-	3.52378	-0.694877	0.617762	0.246633	NA	4182036	4182036
4193666	+	2.23919	0.287568	1.22058	0.618147	NA	4193666	4193666
4195029	-	1.90523	-0.292534	0.816466	0.606304	NA	4195029	4195029
4195165	-	1.22301	0.750064	1.68187	0.132903	NA	4195165	4195165
4195293	-	9.66064	0.350356	1.27488	0.523007	NA	4195293	4195293
4195340	-	4.8333	0.181439	1.13401	0.761617	NA	4195340	4195340
4195359	-	2.16751	-0.379574	0.768664	0.511842	NA	4195359	4195359
4195753	-	5.99795	-0.158881	0.89572	0.78667	NA	4195753	4195754
4195778	-	8.73611	0.651198	1.57047	0.254354	NA	4195778	4195778
4195840	-	2.84584	-0.236154	0.849005	0.686848	NA	4195840	4195840
4195957	-	1.71727	-0.210687	0.864126	0.706734	NA	4195957	4195957
4196194	-	2.0521	-0.488337	0.712846	0.382215	NA	4196194	4196194
4196246	-	1.92928	-0.444817	0.734678	0.434578	NA	4196246	4196246
4196392	-	6.6463	-0.205637	0.867155	0.722975	NA	4196390	4196392
4196425	-	5.88363	0.438616	1.3553	0.456259	NA	4196425	4196425
4196590	-	5.48598	-0.20954	0.864813	0.723357	NA	4196589	4196590
4196651	-	3.15656	-0.0568568	0.961356	0.924179	NA	4196651	4196651
4196718	-	1.97402	0.627489	1.54487	0.262396	NA	4196718	4196718
4196779	-	4.57695	0.291556	1.22396	0.626659	NA	4196779	4196779
4196843	-	1.68961	-0.648772	0.637823	0.234386	NA	4196843	4196843
4197058	-	2.84644	0.0915801	1.06554	0.876262	NA	4197058	4197058
4198297	-	1.8097	0.558849	1.47309	0.311546	NA	4198297	4198297
4207244	+	6.03151	-0.135914	0.910093	0.816994	NA	4207243	4207245
4237750	+	1.97225	-0.158232	0.896123	0.779868	NA	4237750	4237750
4244605	-	2.39214	0.239604	1.18067	0.677422	NA	4244605	4244605
4252652	+	6.73011	-0.720495	0.606889	0.214814	NA	4252652	4252653
4263880	-	4.06358	0.300002	1.23115	0.617747	NA	4263880	4263880
4265380	-	1.5935	-0.694547	0.617903	0.198752	NA	4265380	4265380
4266123	-	2.9279	-0.440827	0.736712	0.458349	NA	4266123	4266123
4266761	-	2.12639	0.333259	1.25986	0.562075	NA	4266761	4266761
4267088	-	6.7992	0.303593	1.23421	0.611209	NA	4267087	4267088
4275360	+	5.88083	-0.0329508	0.977419	0.955477	NA	4275360	4275361
4275419	-	4.08959	0.0669107	1.04747	0.91143	NA	4275419	4275419
4275665	-	1.76064	0.138712	1.10092	0.802542	NA	4275665	4275665
4276902	-	4.66717	0.131059	1.0951	0.826585	NA	4276902	4276902
4281752	+	1.92331	0.571856	1.48643	0.304765	NA	4281752	4281752
4284364	-	1.86634	-0.28579	0.820292	0.614637	NA	4284364	4284364
4321217	+	5.80153	0.675518	1.59717	0.259923	NA	4321217	4321217
4322677	+	7.65678	-0.250092	0.840843	0.662482	NA	4322677	4322678
4326726	+	3.21464	-0.424086	0.745311	0.47915	NA	4326726	4326726
4327236	-	4.37347	0.881679	1.84252	0.141826	NA	4327236	4327237
4352780	-	3.85133	0.349849	1.27443	0.560804	NA	4352780	4352780
4388818	-	2.08848	0.252028	1.19088	0.660988	NA	4388818	4388818
4395986	-	1.96043	0.125103	1.09059	0.825933	NA	4395986	4395986
4398201	-	3.10264	-0.440953	0.736648	0.458432	NA	4398201	4398201
4401351	+	9.82653	-0.0314274	0.978452	0.954046	NA	4401351	4401353
4403641	-	2.57886	-0.213672	0.86234	0.715555	NA	4403641	4403641
4407744	+	8.08863	0.0655263	1.04647	0.90808	NA	4407742	4407744
4410890	-	1.13729	0.703232	1.62815	0.150862	NA	4410890	4410890
4418623	+	10.2173	0.000361116	1.00025	0.99947	NA	4418623	4418624
4438726	+	2.38596	0.554232	1.46839	0.333349	NA	4438726	4438726
4448849	-	2.3062	-0.414498	0.75028	0.476399	NA	4448849	4448849
4458681	+	5.09868	-0.208223	0.865603	0.726547	NA	4458681	4458681
4458932	+	4.92028	0.0268673	1.0188	0.964145	NA	4458932	4458933
4461496	+	2.96971	-1.10554	0.464729	0.0600586	NA	4461496	4461496
4470270	+	3.43923	-0.541085	0.687254	0.366785	NA	4470270	4470270
4472246	+	3.15511	0.701141	1.62579	0.23827	NA	4472246	4472246
4487023	-	1.49877	0.275315	1.21026	0.600414	NA	4487023	4487023
4487234	-	1.83618	0.593588	1.50899	0.280321	NA	4487234	4487234
4503924	+	5.48582	0.0259533	1.01815	0.965065	NA	4503920	4503924
4534611	-	1.34219	-0.443701	0.735246	0.393371	NA	4534611	4534611
4536702	-	4.08251	-0.0847641	0.942939	0.887839	NA	4536702	4536702
4536771	-	2.54714	-0.561739	0.677485	0.331285	NA	4536771	4536771
4541945	+	2.91508	-0.373442	0.771938	0.528888	NA	4541945	4541945
4544714	+	7.39173	0.37165	1.29383	0.519519	NA	4544713	4544714
4544980	+	2.32591	0.477348	1.39218	0.398679	NA	4544980	4544980
4601484	-	6.73995	0.207464	1.15466	0.720506	NA	4601484	4601485
4603953	+	1.08501	-0.70866	0.611888	0.144568	NA	4603953	4603953
4624549	-	2.1488	0.0627827	1.04448	0.912638	NA	4624549	4624549
4630284	+	4.48439	0.379598	1.30098	0.528035	NA	4630284	4630284
4632839	+	9.70871	0.11801	1.08524	0.830606	NA	4632838	4632840
4647835	-	1.08501	-0.70866	0.611888	0.144568	NA	4647835	4647835
4647867	+	1.62752	-0.988736	0.503919	0.0640342	NA	4647867	4647867
4700870	-	1.22301	0.750064	1.68187	0.132903	NA	4700870	4700870
4742247	-	4.25661	-0.436499	0.738926	0.467773	NA	4742247	4742247
4751649	+	2.87678	-0.251293	0.840143	0.672533	NA	4751649	4751649
4752290	-	4.02656	-0.387378	0.764518	0.519199	NA	4752290	4752290
4753963	-	4.10977	0.182139	1.13456	0.761771	NA	4753963	4753963
4754173	-	3.13029	0.394954	1.3149	0.509904	NA	4754173	4754173
4754432	-	2.78001	0.10886	1.07838	0.853745	NA	4754432	4754432
4754585	-	2.96599	-0.0665562	0.954915	0.911398	NA	4754585	4754585
4754960	-	3.24172	-0.209056	0.865103	0.72762	NA	4754960	4754960
4754980	-	3.40199	-0.0351925	0.975902	0.95295	NA	4754980	4754980
4755082	-	1.25647	-0.523524	0.695671	0.307578	NA	4755082	4755082
4755338	-	8.5005	-0.652053	0.636374	0.248054	NA	4755338	4755338
4755553	-	8.56941	0.35263	1.27689	0.533617	NA	4755552	4755553
4755737	-	1.89752	-0.411107	0.752046	0.460483	NA	4755737	4755737
4756627	-	6.19298	-0.21577	0.861086	0.714936	NA	4756621	4756627
4756783	-	1.77121	0.591257	1.50656	0.280327	NA	4756783	4756783
4757136	-	4.86857	-0.139794	0.907649	0.814931	NA	4757136	4757136
4757412	-	9.26868	-0.789162	0.57868	0.15417	NA	4757412	4757414
4757507	-	1.6851	-0.218085	0.859706	0.686802	NA	4757507	4757507
4757795	-	3.83301	0.309611	1.23937	0.605888	NA	4757795	4757795
4758054	-	8.85058	-0.0288008	0.980235	0.96014	NA	4758054	4758054
4758144	-	2.77395	-0.548864	0.683558	0.354277	NA	4758144	4758144
4758368	-	6.44702	0.215099	1.16078	0.718526	NA	4758368	4758368
4758392	-	1.50652	-0.352065	0.783462	0.519898	NA	4758392	4758392
4758504	-	6.73506	0.216781	1.16214	0.709224	NA	4758504	4758504
4758561	-	3.49114	0.193217	1.14331	0.747124	NA	4758561	4758561
4758791	-	9.40494	0.12441	1.09006	0.82097	NA	4758791	4758791
4758878	-	3.91333	-0.540927	0.687329	0.368376	NA	4758878	4758878
4759025	-	4.17807	0.000511928	1.00035	0.999321	NA	4759025	4759025
4759130	-	2.72937	-0.468789	0.722571	0.428809	NA	4759130	4759130
4759775	-	2.42903	-0.463966	0.724991	0.424771	NA	4759775	4759775
4759796	-	3.51416	0.276206	1.21101	0.645954	NA	4759796	4759796
4759822	-	1.63339	-0.460321	0.726825	0.39268	NA	4759822	4759822
4759849	-	5.90732	-0.548709	0.683632	0.355359	NA	4759849	4759851
4760000	-	6.5834	-0.178196	0.883807	0.759678	NA	4760000	4760000
4760497	-	10.2029	-0.617992	0.651577	0.268084	NA	4760494	4760500
4760552	-	4.85592	0.413821	1.33221	0.488492	NA	4760549	4760552
4760736	-	1.23408	-0.790086	0.57831	0.115577	NA	4760736	4760736
4760755	-	5.78983	0.156239	1.11438	0.79117	NA	4760754	4760755
4761005	-	4.06377	-0.0926854	0.937776	0.877514	NA	4761005	4761005
4761043	-	3.88513	0.656203	1.57593	0.274141	NA	4761043	4761043
4761122	-	2.3962	0.257096	1.19507	0.656773	NA	4761122	4761122
4762139	-	4.77799	-0.768755	0.586924	0.200348	NA	4762138	4762139
4762161	-	9.34344	0.112367	1.081	0.83893	NA	4762160	4762161
4762285	-	1.67797	-0.22915	0.853138	0.681018	NA	4762285	4762285
4762372	-	3.94713	-0.683956	0.622456	0.255081	NA	4762369	4762372
4762639	-	7.77612	-0.335587	0.792462	0.557986	NA	4762639	4762639
4762806	-	1.62752	-0.988736	0.503919	0.0640342	NA	4762806	4762806
4762818	-	1.87288	-0.777642	0.583319	0.158276	NA	4762818	4762818
4763035	-	2.68782	-0.326087	0.797697	0.58072	NA	4763035	4763035
4763071	-	5.90874	-0.0754493	0.949047	0.898178	NA	4763070	4763071
4763397	-	1.46194	-0.615039	0.652912	0.244696	NA	4763397	4763397
4763485	-	4.39933	0.0571471	1.04041	0.924316	NA	4763485	4763485
4764063	-	7.10686	0.521583	1.43553	0.366084	NA	4764063	4764063
4764092	-	3.47752	0.151041	1.11037	0.800347	NA	4764092	4764092
4764147	-	3.98557	0.380257	1.30157	0.527121	NA	4764147	4764150
4764302	-	2.47404	-0.823305	0.565146	0.153914	NA	4764302	4764302
4764370	-	2.29414	0.563409	1.47776	0.323635	NA	4764370	4764370
4764679	-	8.54297	-0.0498768	0.966019	0.929588	NA	4764679	4764679
4765133	-	1.42749	0.367832	1.29041	0.486505	NA	4765133	4765133
4765481	-	2.24142	-0.0941079	0.936851	0.871141	NA	4765481	4765481
4766000	-	1.8747	0.0735775	1.05232	0.896113	NA	4766000	4766000
4766144	-	1.63339	-0.460321	0.726825	0.39268	NA	4766144	4766144
4766305	-	5.79425	0.347872	1.27268	0.555133	NA	4766299	4766305
4766364	-	5.91547	-0.149926	0.901297	0.798418	NA	4766361	4766364
4766566	-	2.32186	-0.241258	0.846007	0.679388	NA	4766566	4766566
4766602	-	1.67797	-0.22915	0.853138	0.681018	NA	4766602	4766602
4766616	-	2.38354	-0.0626881	0.957478	0.914649	NA	4766616	4766616
4766683	-	3.57606	0.102491	1.07363	0.863915	NA	4766683	4766683
4766726	-	1.17659	0.722438	1.64997	0.143356	NA	4766726	4766726
4767056	-	1.64034	-0.601918	0.658878	0.268759	NA	4767056	4767056
4767092	-	2.47197	-0.504233	0.705035	0.377918	NA	4767092	4767092
4767113	-	4.02442	0.749276	1.68095	0.212687	NA	4767113	4767113
4767196	-	3.85976	-0.0604036	0.958996	0.919994	NA	4767196	4767200
4767221	-	2.15529	-0.160426	0.894761	0.780814	NA	4767221	4767221
4767242	-	2.75273	0.458855	1.37445	0.437489	NA	4767242	4767242
4767279	-	2.76908	-0.422785	0.745983	0.475519	NA	4767279	4767279
4767473	-	5.27475	0.459277	1.37485	0.439508	NA	4767473	4767481
4767513	-	8.53231	-0.101202	0.932256	0.860752	NA	4767510	4767515
4767576	-	8.13666	0.472014	1.38704	0.406633	NA	4767576	4767576
4767797	-	5.95073	0.829129	1.77661	0.163658	NA	4767797	4767797
4767829	+	3.62596	0.100975	1.0725	0.866669	NA	4767829	4767829
4767908	-	6.34475	0.950752	1.93288	0.106853	NA	4767908	4767908
4768861	-	4.78194	0.0111534	1.00776	0.985195	NA	4768861	4768861
4768872	-	3.47917	-0.350656	0.784227	0.559648	NA	4768872	4768872
4769043	-	2.30928	-0.322291	0.799799	0.578326	NA	4769043	4769043
4769070	-	2.61834	-0.0877383	0.940997	0.881911	NA	4769070	4769070
4770153	-	1.3497	0.376124	1.29785	0.465762	NA	4770153	4770153
4770213	-	1.84637	0.189209	1.14014	0.735566	NA	4770213	4770213
4770442	-	3.52595	-0.103145	0.931001	0.863543	NA	4770442	4770442
4770667	-	3.19034	0.442462	1.35892	0.460772	NA	4770667	4770667
4771100	-	2.17421	0.298173	1.22959	0.605364	NA	4771100	4771100
4771145	-	2.29457	-0.0818739	0.94483	0.887529	NA	4771145	4771145
4771161	-	2.4237	-0.3827	0.767001	0.512569	NA	4771161	4771161
4771284	-	1.45232	0.847833	1.79979	0.101454	NA	4771284	4771284
4771330	-	4.71536	0.395776	1.31565	0.510557	NA	4771330	4771330
4771383	-	3.41577	0.737903	1.66775	0.217379	NA	4771379	4771383
4771409	-	1.29048	-0.816685	0.567745	0.107231	NA	4771409	4771409
4771434	-	2.7245	-0.647604	0.63834	0.274148	NA	4771434	4771434
4771620	-	1.43377	0.859692	1.81465	0.0975348	NA	4771620	4771620
4771967	-	1.49126	-0.525186	0.694869	0.324769	NA	4771967	4771967
4772077	-	4.48465	0.060534	1.04285	0.919841	NA	4772077	4772077
4772386	-	1.13729	0.703232	1.62815	0.150862	NA	4772386	4772386
4773632	-	2.72634	-0.809148	0.570719	0.165207	NA	4773632	4773632
4774406	-	1.49877	0.275315	1.21026	0.600414	NA	4774406	4774406
4774907	-	8.4923	-0.302548	0.810819	0.596832	NA	4774907	4774907
4775015	-	1.76327	0.534054	1.44799	0.331482	NA	4775015	4775015
4776495	-	1.27298	-0.809164	0.570712	0.109498	NA	4776495	4776495
4776804	-	3.21843	0.166619	1.12242	0.780539	NA	4776804	4776804
4777552	-	4.29537	-0.551272	0.682418	0.358344	NA	4777552	4777552
4777819	-	1.34219	-0.443701	0.735246	0.393371	NA	4777819	4777819
4777902	-	3.16369	-0.384378	0.766109	0.515044	NA	4777902	4777902
4778206	-	3.45679	-0.50714	0.703616	0.398388	NA	4778206	4778206
4781141	-	1.63824	0.476768	1.39162	0.379864	NA	4781141	4781141
4781223	-	1.22301	0.750064	1.68187	0.132903	NA	4781223	4781223
4781515	-	4.4193	0.361768	1.285	0.546538	NA	4781515	4781515
4781803	-	1.71727	-0.210687	0.864126	0.706734	NA	4781803	4781803
4781977	-	6.11143	-1.03447	0.488197	0.0807926	NA	4781976	4781977
4782195	-	9.46355	0.279678	1.21392	0.612683	NA	4782195	4782196
4782612	-	2.04248	-0.455011	0.729505	0.428041	NA	4782612	4782612
4783200	-	7.36913	0.316753	1.24552	0.581818	NA	4783200	4783200
4783465	-	7.31141	-0.129797	0.91396	0.820593	NA	4783465	4783465
4783821	-	1.05156	0.654397	1.57396	0.171624	NA	4783821	4783821
4784205	-	1.54053	-0.582331	0.667884	0.278375	NA	4784205	4784205
4784297	-	2.50337	-0.7476	0.595594	0.196892	NA	4784297	4784297
4785366	-	2.04694	0.694512	1.61834	0.2155	NA	4785366	4785366
4785377	-	2.22635	-0.127742	0.915263	0.825115	NA	4785377	4785377
4785616	-	8.55064	0.0572492	1.04048	0.9223	NA	4785616	4785616
4785643	-	3.51247	0.0883763	1.06317	0.882891	NA	4785643	4785643
4785750	-	6.06555	-0.635483	0.643725	0.284943	NA	4785750	4785753
4785835	-	8.94425	0.495975	1.41027	0.379323	NA	4785835	4785835
4831418	+	4.30527	0.138042	1.10041	0.818044	NA	4831418	4831418
4833332	-	5.01111	0.081723	1.05828	0.890928	NA	4833332	4833332
4833363	+	1.86719	-0.684671	0.622148	0.217243	NA	4833363	4833363
4835057	+	1.79525	0.429405	1.34668	0.433225	NA	4835057	4835057
4835227	+	2.86496	-0.308886	0.807265	0.603332	NA	4835227	4835227
4842606	-	1.75046	0.545248	1.45927	0.3159	NA	4842606	4842606
4844308	+	7.16558	-0.0550192	0.962582	0.923745	NA	4844308	4844308
4846045	+	2.24975	0.742098	1.67261	0.194097	NA	4846045	4846045
4858698	+	1.9753	-0.412764	0.751183	0.457431	NA	4858698	4858698
4859348	-	7.58614	-0.0718296	0.951431	0.900959	NA	4859348	4859348
4861180	-	1.05156	0.654397	1.57396	0.171624	NA	4861180	4861180
4887671	-	3.38588	0.238092	1.17943	0.690706	NA	4887671	4887671
4894113	+	8.06566	-0.0260917	0.982077	0.964257	NA	4894113	4894115
4894307	+	5.23268	-0.300198	0.812141	0.613604	NA	4894307	4894307
4898615	+	1.95292	-0.608412	0.655918	0.275769	NA	4898615	4898615
4899561	+	4.10352	-0.341687	0.789118	0.569854	NA	4899561	4899561
4915461	-	3.87925	0.242757	1.18325	0.686524	NA	4915461	4915461
4916802	-	1.65559	-0.429614	0.74246	0.440086	NA	4916802	4916802
4916826	-	8.4135	-0.0712374	0.951821	0.898866	NA	4916826	4916826
4916966	-	2.24937	0.23635	1.17801	0.682712	NA	4916966	4916966
4921099	+	1.73563	-0.610664	0.654895	0.262611	NA	4921099	4921099
4924200	-	4.15825	-0.146419	0.903491	0.807567	NA	4924200	4924200
4925147	-	3.39892	0.0701658	1.04984	0.906821	NA	4925147	4925147
4925235	-	2.11212	0.0740975	1.0527	0.897186	NA	4925235	4925235
4930736	+	1.26231	0.770009	1.70528	0.125849	NA	4930736	4930736
4938258	-	8.74151	0.0317081	1.02222	0.955178	NA	4938258	4938260
4938583	-	4.10751	0.305772	1.23608	0.610972	NA	4938583	4938583
4938627	-	2.03377	-0.763475	0.589076	0.17502	NA	4938627	4938627
4938712	-	7.15499	0.077868	1.05546	0.892117	NA	4938712	4938712
4938892	-	4.55149	0.295789	1.22756	0.622936	NA	4938892	4938892
4939079	-	4.67417	-0.910287	0.532079	0.129867	NA	4939078	4939079
4939117	-	3.77729	0.176549	1.13018	0.768891	NA	4939117	4939117
4940413	-	4.21954	0.106704	1.07677	0.858923	NA	4940413	4940413
4942160	-	2.57074	-0.32508	0.798254	0.581489	NA	4942160	4942160
4946874	-	3.8469	-0.0965297	0.93528	0.872489	NA	4946874	4946874
4955973	-	1.63824	0.476768	1.39162	0.379864	NA	4955973	4955973
4956486	+	2.53001	-0.252557	0.839407	0.669356	NA	4956486	4956486
4956504	-	2.81979	-0.675548	0.626095	0.255024	NA	4956504	4956504
4956524	+	1.38734	0.833571	1.78209	0.105249	NA	4956524	4956524
4956540	-	6.11	-0.770751	0.586112	0.189156	NA	4956539	4956540
4956712	+	6.88571	0.646126	1.56496	0.277267	NA	4956710	4956712
4959825	+	1.95836	0.423101	1.34081	0.448673	NA	4959825	4959825
4962296	-	1.50652	-0.352065	0.783462	0.519898	NA	4962296	4962296
4962646	-	2.81607	0.338814	1.26472	0.566654	NA	4962646	4962646
4962964	-	6.67134	0.00370762	1.00257	0.994912	NA	4962964	4962964
4963936	-	2.64927	0.488721	1.4032	0.403893	NA	4963936	4963936
4964483	-	1.17659	0.722438	1.64997	0.143356	NA	4964483	4964483
4965111	-	4.0932	0.414067	1.33244	0.491031	NA	4965111	4965111
4965130	-	4.11751	-0.015987	0.98898	0.978781	NA	4965130	4965130
4965301	-	3.28078	-0.0583545	0.960359	0.922216	NA	4965301	4965301
4965420	-	6.36688	-0.0402848	0.972463	0.945195	NA	4965418	4965420
4965455	-	8.24602	0.411971	1.3305	0.466167	NA	4965455	4965459
4965527	-	1.63396	0.417674	1.33577	0.436159	NA	4965527	4965527
4965593	-	2.55626	-0.277729	0.824889	0.637171	NA	4965593	4965593
4965645	-	2.44981	-0.786913	0.579583	0.170531	NA	4965645	4965645
4965723	-	2.97902	-0.359684	0.779335	0.545775	NA	4965723	4965723
4965951	-	3.24392	-0.137104	0.909342	0.818226	NA	4965951	4965951
4966014	-	7.648	-0.151004	0.900623	0.791656	NA	4966014	4966014
4966039	-	1.55461	-0.686158	0.621507	0.202899	NA	4966039	4966039
4970749	-	8.24656	-0.5831	0.667528	0.304178	NA	4970748	4970749
4971930	-	2.54504	0.328313	1.25554	0.569234	NA	4971930	4971930
4974289	+	4.41287	-0.308809	0.807308	0.606899	NA	4974289	4974289
4974642	+	1.23408	-0.790086	0.57831	0.115577	NA	4974642	4974642
4974648	-	4.61787	0.473176	1.38816	0.431423	NA	4974648	4974648
4974679	+	5.82133	0.516869	1.43085	0.38074	NA	4974679	4974679
4975483	-	5.21861	-0.0740336	0.949978	0.900725	NA	4975483	4975483
4976564	-	3.09224	-0.128286	0.914918	0.829171	NA	4976564	4976564
4977150	-	3.11978	-0.642184	0.640742	0.281889	NA	4977150	4977150
4980863	+	7.98342	-0.19351	0.874476	0.731998	NA	4980862	4980864
4981012	-	6.40627	-0.451572	0.731246	0.438623	NA	4981012	4981014
4983448	-	2.49739	0.160903	1.11799	0.78308	NA	4983448	4983448
4985475	-	7.2056	-1.10854	0.463763	0.0580971	NA	4985475	4985478
4985982	-	3.24105	0.479203	1.39397	0.421626	NA	4985982	4985982
4986090	-	1.58753	0.401657	1.32102	0.45393	NA	4986090	4986090
4992201	+	3.32661	0.61817	1.53493	0.30147	NA	4992201	4992201
4994524	+	4.97251	-0.818556	0.567009	0.170918	NA	4994524	4994525
4994583	+	1.27298	-0.809164	0.570712	0.109498	NA	4994583	4994583
4994852	+	8.11463	-0.973683	0.509204	0.0885798	NA	4994847	4994855
4994869	+	3.98279	-0.52376	0.695557	0.383708	NA	4994866	4994869
4994899	+	3.48809	0.510722	1.42476	0.390894	NA	4994899	4994899
4995307	+	1.05156	0.654397	1.57396	0.171624	NA	4995307	4995307
5000403	-	3.29542	0.477046	1.39189	0.423342	NA	5000403	5000403
5002474	+	1.23408	-0.790086	0.57831	0.115577	NA	5002474	5002474
5015514	+	1.34219	-0.443701	0.735246	0.393371	NA	5015514	5015514
5028083	-	6.05164	0.0722957	1.05139	0.902474	NA	5028080	5028083
5034730	-	2.62488	-0.479373	0.717289	0.415718	NA	5034730	5034730
5035109	-	1.62752	-0.988736	0.503919	0.0640342	NA	5035109	5035109
5035152	-	3.21465	0.12892	1.09347	0.829032	NA	5035152	5035152
5035805	-	3.0804	-0.172706	0.887177	0.772248	NA	5035805	5035805
5037064	+	3.88175	-0.472934	0.720498	0.43156	NA	5037064	5037064
5038025	+	1.8097	0.558849	1.47309	0.311546	NA	5038025	5038025
5038106	+	1.57699	-0.455456	0.72928	0.397827	NA	5038106	5038106
5038276	+	1.71912	-0.399506	0.758118	0.461738	NA	5038276	5038276
5038438	+	1.34219	-0.443701	0.735246	0.393371	NA	5038438	5038438
5038458	+	1.80466	-0.500995	0.706619	0.37431	NA	5038458	5038458
5038645	+	1.55252	0.431642	1.34877	0.42191	NA	5038645	5038645
5038751	+	5.56651	-0.557556	0.679452	0.346776	NA	5038751	5038751
5038768	+	1.9411	-0.687665	0.620858	0.214936	NA	5038768	5038768
5038817	+	4.41335	-0.986117	0.504835	0.101032	NA	5038817	5038818
5042054	+	1.88652	-0.217757	0.859901	0.698404	NA	5042054	5042054
5042069	+	1.40554	-0.607597	0.656289	0.249266	NA	5042069	5042069
5053558	-	1.81548	-1.07713	0.473972	0.0481395	NA	5053558	5053558
5059528	-	2.68828	-0.562673	0.677047	0.336895	NA	5059528	5059528
5060067	-	10.0338	0.346761	1.2717	0.524799	NA	5060066	5060067
5068977	-	3.22456	0.0302585	1.0212	0.959539	NA	5068977	5068977
5071476	+	4.39573	-0.159672	0.895229	0.78999	NA	5071476	5071476
5077967	+	3.56241	-0.0362353	0.975196	0.951857	NA	5077967	5077967
5087056	-	1.68162	0.934073	1.91066	0.0790034	NA	5087056	5087056
5087136	-	7.56884	0.83812	1.78772	0.156842	NA	5087135	5087136
5096326	-	3.14742	-0.0289004	0.980167	0.96157	NA	5096326	5096326
5104942	-	3.62835	0.437584	1.35433	0.466855	NA	5104942	5104942
5105970	-	3.20551	-0.592399	0.663239	0.321585	NA	5105970	5105970
5112955	-	2.24142	-0.0941079	0.936851	0.871141	NA	5112955	5112955
5113011	+	3.35959	0.451171	1.36715	0.452384	NA	5113011	5113012
5116066	-	2.50211	-0.41974	0.747559	0.47547	NA	5116066	5116066
5116147	-	3.3794	-0.575971	0.670835	0.336294	NA	5116147	5116147
5116185	-	1.08501	-0.70866	0.611888	0.144568	NA	5116185	5116185
5116229	-	7.32931	-0.25853	0.835939	0.651517	NA	5116229	5116229
5116245	-	3.10284	-0.23036	0.852422	0.700423	NA	5116245	5116250
5116297	-	1.30161	0.787142	1.72565	0.120074	NA	5116297	5116297
5116442	-	7.63184	0.694223	1.61801	0.229679	NA	5116442	5116443
5116524	-	9.56657	-0.138626	0.908384	0.810501	NA	5116523	5116524
5116556	-	5.78039	0.19989	1.14861	0.734341	NA	5116556	5116556
5116572	-	1.80664	0.995634	1.99396	0.0652838	NA	5116572	5116572
5117615	+	1.23408	-0.790086	0.57831	0.115577	NA	5117615	5117615
5117921	+	3.05537	0.797679	1.7383	0.171733	NA	5117921	5117921
5118385	+	8.28142	0.900078	1.86617	0.12794	NA	5118384	5118385
5120574	-	7.59532	-0.409115	0.753085	0.473833	NA	5120574	5120576
5121839	-	3.90274	-0.474877	0.719528	0.429434	NA	5121839	5121839
5126257	+	3.2641	0.164744	1.12097	0.783648	NA	5126257	5126257
5126612	+	4.27202	0.433978	1.35095	0.470511	NA	5126612	5126612
5131090	+	2.01782	0.280812	1.21488	0.621424	NA	5131090	5131090
5148257	-	1.91746	-0.5391	0.6882	0.342881	NA	5148257	5148257
5162096	+	1.25647	-0.523524	0.695671	0.307578	NA	5162096	5162096
5166032	-	2.03739	-0.208269	0.865575	0.715647	NA	5166032	5166032
5166191	-	1.13729	0.703232	1.62815	0.150862	NA	5166191	5166191
5166385	-	6.25757	0.0714701	1.05079	0.902825	NA	5166385	5166385
5169218	-	5.78452	-0.284878	0.820811	0.628471	NA	5169218	5169218
5172683	-	8.18454	0.344518	1.26973	0.542202	NA	5172683	5172684
5197120	+	2.71343	0.447259	1.36345	0.448748	NA	5197120	5197120
5197151	+	4.87838	-0.182205	0.881355	0.760572	NA	5197146	5197151
5197162	+	2.1614	0.298489	1.22986	0.600875	NA	5197162	5197162
5203516	+	3.85259	0.0760591	1.05413	0.899351	NA	5203516	5203516
5207022	+	9.37013	-0.343677	0.78803	0.544253	NA	5207021	5207022
5210045	+	1.17659	0.722438	1.64997	0.143356	NA	5210045	5210045
5214795	+	1.44443	-0.611949	0.654312	0.246829	NA	5214795	5214795
5229448	-	3.56631	0.143269	1.1044	0.810852	NA	5229448	5229448
5238205	+	1.4625	0.331608	1.25842	0.527846	NA	5238205	5238205
5238308	+	4.81049	0.51615	1.43013	0.388498	NA	5238308	5238308
5238496	+	1.4625	0.331608	1.25842	0.527846	NA	5238496	5238496
5239465	+	2.87129	0.107373	1.07727	0.855971	NA	5239465	5239465
5239481	+	3.27531	-0.600973	0.659309	0.315482	NA	5239481	5239481
5239507	+	1.30874	0.795236	1.73536	0.117255	NA	5239507	5239507
5239611	+	2.68029	-0.363693	0.777173	0.536697	NA	5239611	5239611
5240081	+	5.61794	-0.418126	0.748396	0.480092	NA	5240081	5240081
5240114	+	9.34715	0.168864	1.12417	0.765686	NA	5240102	5240114
5240248	+	1.29048	-0.816685	0.567745	0.107231	NA	5240248	5240248
5241896	+	5.03834	-0.071677	0.951531	0.904763	NA	5241895	5241896
5242211	-	8.68656	-0.0353952	0.975764	0.949603	NA	5242210	5242211
5242214	+	3.08932	0.649373	1.56849	0.274218	NA	5242214	5242214
5257625	+	2.49147	0.00951166	1.00661	0.987045	NA	5257625	5257625
5260290	-	2.2111	-0.31886	0.801703	0.572543	NA	5260290	5260290
5269243	-	6.6705	0.163406	1.11993	0.778607	NA	5269233	5269243
5269301	-	1.68382	0.979876	1.9723	0.0679294	NA	5269301	5269301
5269320	-	3.70657	-0.0988799	0.933758	0.869065	NA	5269320	5269320
5271999	-	1.05156	0.654397	1.57396	0.171624	NA	5271999	5271999
5275639	-	1.36659	0.801339	1.74272	0.115903	NA	5275639	5275639
5275765	-	4.05991	0.0982762	1.07049	0.870107	NA	5275765	5275765
5276829	+	7.80009	0.411846	1.33039	0.475776	NA	5276829	5276830
5284184	+	1.89709	0.262567	1.19961	0.643495	NA	5284184	5284184
5293706	-	3.13453	0.733418	1.66257	0.210818	NA	5293706	5293706
5293746	+	1.88344	-0.320587	0.800744	0.571962	NA	5293746	5293746
5294969	-	1.96837	0.209393	1.1562	0.705869	NA	5294969	5294969
5297787	+	1.55252	0.431642	1.34877	0.42191	NA	5297787	5297787
5302804	+	5.03131	-0.261236	0.834373	0.661432	NA	5302803	5302804
5302848	+	1.91403	-0.608343	0.65595	0.275873	NA	5302848	5302848
5302947	+	2.64869	0.626672	1.544	0.281297	NA	5302947	5302947
5304741	+	3.01041	-0.877842	0.544181	0.140363	NA	5304741	5304741
5307007	+	3.89169	0.793169	1.73288	0.18685	NA	5307007	5307008
5309180	+	1.13729	0.703232	1.62815	0.150862	NA	5309180	5309180
5313150	+	6.03276	0.253234	1.19188	0.667856	NA	5313147	5313150
5313630	+	3.30523	-0.138751	0.908305	0.816683	NA	5313630	5313630
5315381	+	9.40534	0.0430401	1.03028	0.938063	NA	5315381	5315381
5322504	+	2.28642	0.360442	1.28382	0.53143	NA	5322504	5322504
5324952	-	8.34423	0.129086	1.0936	0.819125	NA	5324952	5324952
5325514	-	10.1874	0.733576	1.66275	0.190707	NA	5325514	5325515
5325596	-	3.27815	0.451996	1.36793	0.449282	NA	5325595	5325596
5325692	-	3.26957	0.370224	1.29255	0.533051	NA	5325692	5325692
5325707	-	2.54403	0.823767	1.77002	0.15511	NA	5325707	5325707
5325799	-	2.71117	0.323631	1.25148	0.576774	NA	5325799	5325799
5325838	-	9.64514	0.789331	1.72827	0.15541	NA	5325837	5325838
5325854	-	9.64826	0.0952175	1.06823	0.862635	NA	5325854	5325855
5325882	-	3.42398	-0.377731	0.769647	0.527943	NA	5325882	5325882
5326162	-	1.42749	0.367832	1.29041	0.486505	NA	5326162	5326162
5327414	-	9.98198	0.527371	1.4413	0.334748	NA	5327414	5327420
5327568	-	4.01407	0.401518	1.3209	0.504161	NA	5327568	5327568
5328216	-	3.88342	-0.716613	0.608524	0.233215	NA	5328216	5328216
5332222	-	2.29664	-0.336427	0.792001	0.564005	NA	5332222	5332222
5332346	-	4.06153	0.203675	1.15163	0.734483	NA	5332346	5332346
5332388	-	2.31435	0.233936	1.17604	0.687444	NA	5332388	5332388
5332479	-	4.43503	0.0442431	1.03114	0.941213	NA	5332479	5332479
5333055	-	1.51365	-0.317823	0.802279	0.549747	NA	5333055	5333055
5333145	-	3.5952	0.437464	1.35422	0.464349	NA	5333145	5333145
5333177	-	4.82868	-0.241027	0.846143	0.687227	NA	5333177	5333178
5333207	-	3.27287	-0.503489	0.705399	0.400559	NA	5333207	5333207
5333228	-	2.34917	-0.140011	0.907513	0.808317	NA	5333228	5333228
5333244	-	3.2692	0.264809	1.20148	0.656684	NA	5333244	5333244
5333270	-	5.85033	0.602198	1.51803	0.315057	NA	5333269	5333270
5333393	-	1.86819	-0.474353	0.71979	0.391147	NA	5333393	5333393
5338940	-	6.50736	0.477408	1.39224	0.414998	NA	5338940	5338940
5339242	-	3.35227	0.136398	1.09916	0.820386	NA	5339242	5339242
5339318	-	6.60887	-0.55088	0.682603	0.350056	NA	5339317	5339318
5340004	-	2.91957	-0.0970612	0.934936	0.870833	NA	5340004	5340004
5347134	-	2.6222	0.515267	1.42926	0.379472	NA	5347134	5347134
5347167	-	4.31001	0.0745073	1.053	0.90141	NA	5347167	5347167
5351664	-	3.84254	0.586018	1.5011	0.329422	NA	5351664	5351664
5351813	-	2.13657	-0.0688523	0.953396	0.905788	NA	5351813	5351813
5352735	+	1.70953	0.382402	1.30351	0.479919	NA	5352735	5352735
5354329	+	3.3331	0.425584	1.34312	0.476401	NA	5354329	5354329
5363237	+	6.38975	-0.502553	0.705857	0.389888	NA	5363237	5363237
5375501	-	2.05431	-0.364812	0.77657	0.525197	NA	5375501	5375501
5376544	-	3.57321	-0.0688469	0.9534	0.908847	NA	5376544	5376544
5387940	+	9.02123	-1.11166	0.462761	0.0503809	NA	5387936	5387940
5418569	-	5.29383	-0.817019	0.567614	0.17174	NA	5418569	5418572
5431307	-	2.90042	-0.399832	0.757947	0.500486	NA	5431307	5431307
5433187	-	3.64226	-0.512869	0.700827	0.39327	NA	5433187	5433187
5434503	-	1.46194	-0.615039	0.652912	0.244696	NA	5434503	5434503
5434601	-	1.98206	-1.15322	0.44962	0.0372059	NA	5434601	5434601
5435320	-	2.38464	-0.329435	0.795848	0.559988	NA	5435320	5435320
5436238	+	2.73999	-0.325914	0.797793	0.580481	NA	5436238	5436238
5452268	+	3.68847	0.736779	1.66645	0.219444	NA	5452268	5452268
5473209	+	5.44686	0.0389502	1.02737	0.947664	NA	5473209	5473210
5505800	-	6.53704	-0.669365	0.628783	0.255774	NA	5505800	5505801
5520584	+	1.5935	-0.694547	0.617903	0.198752	NA	5520584	5520584
5521630	-	8.91151	-0.0417659	0.971465	0.941346	NA	5521630	5521630
5535737	-	3.61656	0.0623086	1.04414	0.917256	NA	5535737	5535737
5535916	-	8.14021	-0.151106	0.90056	0.790145	NA	5535916	5535916
5536879	-	3.16203	0.185057	1.13686	0.756792	NA	5536879	5536879
5536972	-	3.92609	0.27761	1.21218	0.644371	NA	5536972	5536972
5537273	-	8.2065	-0.935133	0.522994	0.0982348	NA	5537272	5537273
5537361	-	5.6318	-0.0389595	0.973357	0.947552	NA	5537361	5537361
5537558	-	3.53042	0.0148455	1.01034	0.980215	NA	5537558	5537558
5537913	-	6.52087	-0.262597	0.833586	0.651683	NA	5537913	5537914
5541828	+	3.87355	0.822415	1.76836	0.170941	NA	5541828	5541830
5541888	+	8.24853	0.197966	1.14708	0.727716	NA	5541888	5541897
5544651	-	3.71702	-0.571023	0.673139	0.341848	NA	5544651	5544652
5544837	-	10.0621	0.594849	1.51031	0.276352	NA	5544836	5544837
5545090	-	1.94317	-1.13363	0.455766	0.0398099	NA	5545090	5545090
5548015	-	1.3497	0.376124	1.29785	0.465762	NA	5548015	5548015
5548257	-	1.95207	-0.231074	0.852	0.685966	NA	5548257	5548257
5548279	-	2.08304	-0.826525	0.563886	0.143763	NA	5548279	5548279
5548784	-	6.13558	-0.29781	0.813486	0.615612	NA	5548782	5548784
5567567	-	9.35756	0.314552	1.24363	0.572896	NA	5567565	5567567
5580399	-	2.26245	-0.394277	0.760871	0.495077	NA	5580399	5580399
5583638	-	3.65435	-0.885617	0.541256	0.140011	NA	5583638	5583638
5585721	+	3.88414	0.593472	1.50887	0.323544	NA	5585721	5585721
5622074	-	3.04722	0.225616	1.16928	0.703597	NA	5622074	5622074
5623198	-	1.62752	-0.988736	0.503919	0.0640342	NA	5623198	5623198
5624813	-	1.05156	0.654397	1.57396	0.171624	NA	5624813	5624813
5629091	-	4.64498	-0.58809	0.665223	0.327424	NA	5629091	5629094
5632676	-	3.48566	-0.493427	0.710336	0.410667	NA	5632676	5632676
5637184	+	2.95723	-0.386906	0.764768	0.515794	NA	5637184	5637184
5638878	+	2.81676	-0.7178	0.608024	0.226374	NA	5638878	5638878
5640706	+	3.21014	0.108096	1.0778	0.85704	NA	5640706	5640706
5664950	-	3.10705	0.557213	1.47142	0.348729	NA	5664950	5664950
5672299	-	7.96388	-0.722707	0.60596	0.210759	NA	5672297	5672299
5675568	-	1.59809	0.937873	1.9157	0.0773391	NA	5675568	5675568
5683789	-	1.79897	-0.780763	0.582059	0.156765	NA	5683789	5683789
5684071	-	4.02569	-0.200721	0.870116	0.738091	NA	5684071	5684071
5684098	-	1.51322	0.415109	1.3334	0.437643	NA	5684098	5684098
5684641	-	4.84562	-0.295529	0.814773	0.621387	NA	5684641	5684641
5687048	-	3.27606	0.477481	1.39231	0.426412	NA	5687048	5687048
5687089	-	1.25647	-0.523524	0.695671	0.307578	NA	5687089	5687089
5700731	-	1.22301	0.750064	1.68187	0.132903	NA	5700731	5700731
5701361	-	3.26858	0.216125	1.16161	0.718472	NA	5701361	5701361
5716614	-	6.56123	-0.783316	0.58103	0.185613	NA	5716614	5716614
5743031	-	3.81538	-0.680459	0.623967	0.257652	NA	5743031	5743031
5750933	-	4.81785	-0.199438	0.87089	0.738225	NA	5750933	5750933
5768010	+	2.04694	0.694512	1.61834	0.2155	NA	5768010	5768010
5779190	+	1.26231	0.770009	1.70528	0.125849	NA	5779190	5779190
5779720	+	3.16659	0.019395	1.01353	0.973932	NA	5779720	5779720
5786813	-	1.60916	-0.448725	0.73269	0.404498	NA	5786813	5786813
5800682	+	1.68467	0.500144	1.41435	0.359034	NA	5800682	5800682
5801486	+	5.89674	-0.182182	0.881369	0.756779	NA	5801486	5801486
5802165	+	8.68377	-0.568245	0.674437	0.311472	NA	5802160	5802165
5810046	+	3.04722	0.225616	1.16928	0.703597	NA	5810046	5810046
5813743	+	4.75886	-0.651221	0.636741	0.277751	NA	5813743	5813743
5821022	+	1.6324	-0.694105	0.618093	0.199293	NA	5821022	5821022
5824766	+	2.26259	0.197334	1.14658	0.732581	NA	5824766	5824766
5825739	+	3.45383	0.443134	1.35955	0.45702	NA	5825739	5825739
5846010	-	1.08501	-0.70866	0.611888	0.144568	NA	5846010	5846010
5852612	-	8.72129	0.500211	1.41442	0.382622	NA	5852609	5852612
5868187	+	2.8139	-0.0134863	0.990696	0.981822	NA	5868187	5868187
5874538	-	4.04948	0.0203674	1.01422	0.972958	NA	5874538	5874538
5884321	-	6.98135	-0.319577	0.801305	0.58005	NA	5884321	5884321
5889546	-	1.26231	0.770009	1.70528	0.125849	NA	5889546	5889546
5895407	-	1.39447	0.838955	1.78875	0.103557	NA	5895407	5895407
5895537	-	3.64389	-0.355427	0.781638	0.553351	NA	5895537	5895537
5898834	-	2.64239	-0.208398	0.865498	0.724562	NA	5898834	5898834
5902418	+	3.18079	-0.0881887	0.940703	0.88281	NA	5902418	5902418
5904363	-	1.36659	0.801339	1.74272	0.115903	NA	5904363	5904363
5904475	-	1.86406	0.656543	1.5763	0.237425	NA	5904475	5904475
5907333	+	2.77314	-0.300221	0.812128	0.611216	NA	5907333	5907333
5911162	-	3.5294	0.194008	1.14394	0.746239	NA	5911162	5911162
5914684	-	5.39952	-0.542034	0.686802	0.360703	NA	5914684	5914684
5914988	-	7.55393	0.113877	1.08213	0.843571	NA	5914984	5914988
5915628	-	2.87885	-0.491775	0.71115	0.408202	NA	5915628	5915628
5915972	-	2.34977	0.226478	1.16998	0.694001	NA	5915972	5915972
5916901	-	2.80674	0.346745	1.27169	0.558069	NA	5916901	5916901
5917049	-	2.85898	-1.5084	0.3515	0.00945944	NA	5917049	5917049
5917176	-	8.0162	-0.24127	0.846	0.672493	NA	5917176	5917176
5918881	-	8.22514	-0.523941	0.695469	0.353773	NA	5918881	5918882
5922254	-	2.21394	-0.330982	0.794995	0.568121	NA	5922254	5922254
5922473	-	4.92414	-0.362738	0.777687	0.545527	NA	5922473	5922474
5936357	+	2.48948	-0.504322	0.704991	0.377793	NA	5936357	5936357
5941469	+	2.39094	-0.522837	0.696002	0.369684	NA	5941469	5941469
5941537	+	1.42749	0.367832	1.29041	0.486505	NA	5941537	5941537
5950029	-	4.86646	0.313902	1.24307	0.599383	NA	5950029	5950029
5950429	-	1.86551	0.374563	1.29645	0.499587	NA	5950429	5950429
5950708	-	1.64805	-0.465111	0.724415	0.390464	NA	5950708	5950708
5951074	-	1.13729	0.703232	1.62815	0.150862	NA	5951074	5951074
5957167	-	1.08501	-0.70866	0.611888	0.144568	NA	5957167	5957167
5969324	-	3.63877	0.108741	1.07829	0.856043	NA	5969324	5969324
5969389	-	1.69674	-0.61028	0.65507	0.262996	NA	5969389	5969389
5969936	-	2.81426	-0.133047	0.911904	0.82107	NA	5969936	5969936
5970240	-	1.25647	-0.523524	0.695671	0.307578	NA	5970240	5970240
5970436	-	2.24546	0.671989	1.59327	0.235883	NA	5970436	5970436
5974079	-	3.29587	0.151108	1.11042	0.80135	NA	5974079	5974079
5982061	-	1.84637	0.189209	1.14014	0.735566	NA	5982061	5982061
5985638	+	3.8366	-0.614259	0.653265	0.307058	NA	5985638	5985638
5985825	-	1.08501	-0.70866	0.611888	0.144568	NA	5985825	5985825
5985837	-	3.95972	-0.384298	0.766152	0.522461	NA	5985837	5985837
5985864	-	3.38501	0.02354	1.01645	0.96861	NA	5985864	5985864
5986069	-	4.71406	-0.78546	0.580167	0.190971	NA	5986069	5986072
6002928	+	2.24937	0.23635	1.17801	0.682712	NA	6002928	6002928
6005882	+	1.68467	0.500144	1.41435	0.359034	NA	6005882	6005882
6006361	+	2.59092	-0.265136	0.83212	0.651352	NA	6006361	6006361
6006383	+	1.17659	0.722438	1.64997	0.143356	NA	6006383	6006383
6009018	+	1.58512	-0.303247	0.810426	0.572361	NA	6009018	6009018
6012168	+	3.64918	0.723568	1.65126	0.227749	NA	6012168	6012168
6017008	-	2.798	-0.375517	0.770829	0.526498	NA	6017008	6017008
6017130	-	1.25647	-0.523524	0.695671	0.307578	NA	6017130	6017130
6017212	-	1.34219	-0.443701	0.735246	0.393371	NA	6017212	6017212
6017269	-	1.42792	-0.376379	0.770368	0.474154	NA	6017269	6017269
6017298	-	2.20091	0.0101989	1.00709	0.985815	NA	6017298	6017298
6017424	-	2.54226	-0.750787	0.594279	0.195111	NA	6017424	6017424
6017446	-	5.11774	-0.942645	0.520278	0.115981	NA	6017443	6017446
6038095	-	5.37584	-0.271236	0.828609	0.647307	NA	6038095	6038096
6047322	-	10.2835	-0.300038	0.812231	0.579073	NA	6047321	6047322
6047352	+	5.24244	0.0382079	1.02684	0.948682	NA	6047352	6047355
6049075	-	5.78396	-0.564379	0.676246	0.343641	NA	6049075	6049075
6053264	+	4.12303	0.00358066	1.00249	0.995246	NA	6053264	6053264
6053373	-	1.46009	-0.382406	0.767157	0.470026	NA	6053373	6053373
6059527	-	5.51654	0.0267344	1.0187	0.963955	NA	6059526	6059527
6059780	-	2.45428	-0.651965	0.636413	0.264925	NA	6059780	6059780
6059823	+	5.64003	-0.970471	0.510339	0.103928	NA	6059821	6059823
6060380	+	1.72606	-0.530132	0.692491	0.334229	NA	6060380	6060380
6074322	+	1.42792	-0.376379	0.770368	0.474154	NA	6074322	6074322
6086564	-	5.9472	0.119668	1.08648	0.838686	NA	6086564	6086565
6086639	-	3.73209	-0.841552	0.558043	0.161194	NA	6086639	6086639
6100338	+	1.88652	-0.217757	0.859901	0.698404	NA	6100338	6100338
6102252	+	1.86414	-0.393467	0.761298	0.472475	NA	6102252	6102252
6103183	+	1.79692	0.118802	1.08583	0.826351	NA	6103183	6103183
6105138	-	1.60688	0.525691	1.43962	0.32996	NA	6105138	6105138
6106806	-	1.13729	0.703232	1.62815	0.150862	NA	6106806	6106806
6108171	+	1.48019	0.881335	1.84208	0.0915414	NA	6108171	6108171
6110825	+	4.08066	0.112354	1.08099	0.851797	NA	6110825	6110825
6110901	+	5.89792	-0.0736919	0.950203	0.900742	NA	6110901	6110901
6116469	-	9.79425	0.386371	1.3071	0.479305	NA	6116469	6116469
6116843	-	2.75419	-0.397093	0.759387	0.501998	NA	6116843	6116843
6135797	+	1.89709	0.262567	1.19961	0.643495	NA	6135797	6135797
6152053	+	2.10803	0.391121	1.31141	0.485168	NA	6152053	6152053
6160519	-	4.06152	-0.209077	0.865091	0.728136	NA	6160519	6160519
6180718	-	4.75545	0.828471	1.7758	0.16831	NA	6180718	6180719
6180745	-	2.76499	0.167386	1.12302	0.777572	NA	6180745	6180745
6180831	-	2.53738	-0.970544	0.510314	0.0941718	NA	6180831	6180831
6180868	-	4.04401	-0.201768	0.869484	0.737252	NA	6180868	6180868
6181020	-	4.59163	-0.175783	0.885287	0.768902	NA	6181020	6181020
6182039	-	6.16557	0.0810738	1.05781	0.891277	NA	6182039	6182039
6182528	-	1.08501	-0.70866	0.611888	0.144568	NA	6182528	6182528
6182582	-	2.91508	-0.373442	0.771938	0.528888	NA	6182582	6182582
6183553	-	9.53903	0.0684772	1.04861	0.903331	NA	6183551	6183553
6212678	-	3.81272	-0.563779	0.676528	0.348255	NA	6212677	6212678
6213534	-	9.57549	-0.204559	0.867804	0.713846	NA	6213533	6213534
6238278	-	3.86607	-0.104692	0.930004	0.861815	NA	6238278	6238279
6239407	-	2.12906	-0.759401	0.590742	0.176836	NA	6239407	6239407
6246022	-	1.05156	0.654397	1.57396	0.171624	NA	6246022	6246022
6247857	-	3.33844	-0.333862	0.79341	0.576873	NA	6247857	6247857
6248050	-	2.57864	-0.122187	0.918794	0.835342	NA	6248050	6248050
6248248	-	4.40627	-0.211412	0.863691	0.725213	NA	6248247	6248248
6249468	-	2.70758	-0.495623	0.709255	0.402369	NA	6249468	6249468
6250481	-	3.62433	-0.00586006	0.995946	0.992226	NA	6250481	6250481
6250511	-	4.10087	-0.375276	0.770958	0.532293	NA	6250511	6250511
6252106	-	4.5114	-0.507235	0.70357	0.397945	NA	6252106	6252118
6252239	-	2.84152	0.436292	1.35312	0.454148	NA	6252239	6252239
6252884	-	2.03026	-0.223194	0.856667	0.696627	NA	6252884	6252884
6253040	-	2.13475	-0.534505	0.690396	0.354382	NA	6253040	6253040
6253224	-	7.39009	0.850198	1.80275	0.149193	NA	6253224	6253224
6253245	-	1.5935	-0.694547	0.617903	0.198752	NA	6253245	6253245
6254778	-	1.90564	-0.271114	0.828679	0.633262	NA	6254778	6254778
6254809	-	1.49877	0.275315	1.21026	0.600414	NA	6254809	6254809
6254894	-	2.17363	0.401258	1.32066	0.475123	NA	6254894	6254894
6263742	-	9.63608	-0.00585752	0.995948	0.991517	NA	6263742	6263743
6263878	-	2.90629	0.933016	1.90926	0.109097	NA	6263878	6263878
6263932	-	5.65272	0.400222	1.31971	0.504493	NA	6263932	6263932
6264048	-	3.98927	-0.666177	0.630174	0.267941	NA	6264048	6264048
6264154	-	5.40493	-0.374852	0.771185	0.529489	NA	6264154	6264154

## Sheet: S1C - TargetRNA2 results
Table S1C: Predicted targets of RhlS according to TargetRNA2 analysis
****************************************
PROGRAM PARAMETERS
TargetRNA version:			2.01
Replicon:				Pseudomonas aeruginosa PAO1 chromosome
NTs before start codon:			80
NTs after start codon:			20
Seed length:				7
sRNA conservation and accessibility:	TRUE
sRNA window size:			13
mRNA structural accessibility:		TRUE
Interaction region:			20
Filter size:				400
Single target:				-
File of candidate targets:		-
p-value:				0.05
****************************************
Rank	Gene	Synonym	Energy	Pvalue	sRNA_start	sRNA_stop	mRNA_start	mRNA_stop
1	fpvA	PA2398	-17.94	0	1		18		-2		17
2	-	PA3668	-17.17	0	29		43		-36		-23
3	-	PA2339	-17.03	0	29		41		7		19
4	-	PA2350	-16.53	0	2		20		-78		-58
5	sbp	PA0283	-15.67	0	2		13		-24		-13
6	-	PA0014	-14.28	0.001	22		41		-80		-63
7	-	PA4836	-13.39	0.003	28		40		-34		-22
8	-	PA3353	-13.23	0.003	1		15		-24		-9
9	mvaT	PA4315	-11.96	0.008	1		15		-26		-11
10	-	PA5382	-11.74	0.009	23		42		-4		14
11	rph	PA5334	-10.42	0.019	18		36		-26		-8
12	nalD	PA3574	-10.13	0.022	1		20		-17		3
13	-	PA0812	-10.12	0.022	28		47		-77		-58
14	-	PA4539	-9.99	0.023	25		38		-31		-18
15	-	PA1356	-9.95	0.024	9		29		-17		3
16	hupB	PA1804	-9.93	0.024	3		20		-72		-55
17	-	PA3759	-9.57	0.029	32		41		-71		-62
18	aguB	PA0293	-9.54	0.029	3		18		-24		-9
19	-	PA3403a	-9.35	0.032	1		15		-31		-18
20	-	PA5244	-9.35	0.032	32		41		-78		-69
21	rep	PA5296	-9.24	0.033	21		41		-29		-9
22	-	PA1325	-9.14	0.035	32		43		-36		-25
23	-	PA1043	-9.13	0.035	10		24		-12		2
24	-	PA0454	-9.12	0.035	22		41		-2		19
25	minE	PA3245	-8.74	0.042	13		26		-14		-1
26	-	PA4311	-8.66	0.043	11		31		-22		-4
27	-	PA1125	-8.64	0.043	1		20		-63		-44
28	sbcD	PA4281	-8.56	0.045	23		41		-73		-56
29	-	PA3665	-8.55	0.045	30		41		10		20
30	-	PA3647	-8.48	0.046	32		41		-70		-61
%%%%%%%%%%%%%%%%%%%%%%%%%%%%%%%%%%%%%%%%%%%%%%%%%%%%%%%%%%%%%%%%%%%%%%%%%%%%%%%%
fpvA 1
	RhlS	18	3' UGUAUGGUCGU-GUGUGUA 5'	1
			|||:|||||| |||||:
	fpvA	-2	5' CCAUGCCAGCACCACACGG 3'	17
Energy:			-17.94
p-value:		0
15597594 gene product:	ferripyoverdine receptor
%%%%%%%%%%%%%%%%%%%%%%%%%%%%%%%%%%%%%%%%%%%%%%%%%%%%%%%%%%%%%%%%%%%%%%%%%%%%%%%%
PA3668 2
	RhlS	43	3' UGAGGACCCGGGAGA 5'	29
			:|||| |||||||
	PA3668	-36	5' CUUCCU-GGCCCUCG 3'	-23
Energy:			-17.17
p-value:		0
15598864 gene product:	hypothetical protein
%%%%%%%%%%%%%%%%%%%%%%%%%%%%%%%%%%%%%%%%%%%%%%%%%%%%%%%%%%%%%%%%%%%%%%%%%%%%%%%%
PA2339 3
	RhlS	41	3' AGGACCCGGGAGA 5'	29
			||| |||||||
	PA2339	7	5' ACCUCGGCCCUCG 3'	19
Energy:			-17.03
p-value:		0
15597535 gene product:	binding-protein-dependent maltose/mannitol transport protein
%%%%%%%%%%%%%%%%%%%%%%%%%%%%%%%%%%%%%%%%%%%%%%%%%%%%%%%%%%%%%%%%%%%%%%%%%%%%%%%%
PA2350 4
	RhlS	20	3' CCUGU--AUGGUCGUGUGUGU 5'	2
			|||| ||||||||: |||
	PA2350	-78	5' CGACAUCUACCAGCAUUCACC 3'	-58
Energy:			-16.53
p-value:		0
15597546 gene product:	ABC transporter ATP-binding protein
%%%%%%%%%%%%%%%%%%%%%%%%%%%%%%%%%%%%%%%%%%%%%%%%%%%%%%%%%%%%%%%%%%%%%%%%%%%%%%%%
sbp 5
	RhlS	13	3' GGUCGUGUGUGU 5'	2
			||||||||||
	sbp	-24	5' ACAGCACACACC 3'	-13
Energy:			-15.67
p-value:		0
15595480 gene product:	sulfate-binding protein
%%%%%%%%%%%%%%%%%%%%%%%%%%%%%%%%%%%%%%%%%%%%%%%%%%%%%%%%%%%%%%%%%%%%%%%%%%%%%%%%
PA0014 6
	RhlS	41	3' GGACCCGGGAGAGUC--AGCC 5'	22
			|| |||||||| || |||
	PA0014	-80	5' CC--GGCCCUCU-AGCUUCGA 3'	-63
Energy:			-14.28
p-value:		0.001
15595212 gene product:	hypothetical protein
%%%%%%%%%%%%%%%%%%%%%%%%%%%%%%%%%%%%%%%%%%%%%%%%%%%%%%%%%%%%%%%%%%%%%%%%%%%%%%%%
PA4836 7
	RhlS	40	3' GGACCCGGGAGAG 5'	28
			||| |||||||
	PA4836	-34	5' ACUGAGCCCUCUA 3'	-22
Energy:			-13.39
p-value:		0.003
15600029 gene product:	hypothetical protein
%%%%%%%%%%%%%%%%%%%%%%%%%%%%%%%%%%%%%%%%%%%%%%%%%%%%%%%%%%%%%%%%%%%%%%%%%%%%%%%%
PA3353 8
	RhlS	15	3' AUGGUCGUGUGUGUA- 5'	1
			||||||||||::||
	PA3353	-24	5' GACCAGCACACGUAUC 3'	-9
Energy:			-13.23
p-value:		0.003
15598549 gene product:	hypothetical protein
%%%%%%%%%%%%%%%%%%%%%%%%%%%%%%%%%%%%%%%%%%%%%%%%%%%%%%%%%%%%%%%%%%%%%%%%%%%%%%%%
mvaT 9
	RhlS	15	3' AUG-GUCGUGUGUGUA 5'	1
			|| ||||||| |||
	mvaT	-26	5' CACUCAGCACAGACAA 3'	-11
Energy:			-11.96
p-value:		0.008
15599511 gene product:	transcriptional regulator MvaT
%%%%%%%%%%%%%%%%%%%%%%%%%%%%%%%%%%%%%%%%%%%%%%%%%%%%%%%%%%%%%%%%%%%%%%%%%%%%%%%%
PA5382 10
	RhlS	42	3' GAGG-ACCCGGGAGAGUCAGC 5'	23
			||| | || || ||||||:
	PA5382	-4	5' GUCCAU-GG-CC-CUCAGUUU 3'	14
Energy:			-11.74
p-value:		0.009
15600575 gene product:	transcriptional regulator
%%%%%%%%%%%%%%%%%%%%%%%%%%%%%%%%%%%%%%%%%%%%%%%%%%%%%%%%%%%%%%%%%%%%%%%%%%%%%%%%
rph 11
	RhlS	36	3' CCGGGAGAGUCA-GCCUCCU- 5'	18
			||::||||||| | ||||
	rph	-26	5' CGCUUUCUCAGUAC--AGGAU 3'	-8
Energy:			-10.42
p-value:		0.019
15600527 gene product:	ribonuclease PH
%%%%%%%%%%%%%%%%%%%%%%%%%%%%%%%%%%%%%%%%%%%%%%%%%%%%%%%%%%%%%%%%%%%%%%%%%%%%%%%%
nalD 12
	RhlS	20	3' CCUGUAU-GGUCGUGUGUGUA- 5'	1
			||| || |||||||| :|||
	nalD	-17	5' CGAC-UACCCAGCACA-GCAUG 3'	3
Energy:			-10.13
p-value:		0.022
15598770 gene product:	NalD protein
%%%%%%%%%%%%%%%%%%%%%%%%%%%%%%%%%%%%%%%%%%%%%%%%%%%%%%%%%%%%%%%%%%%%%%%%%%%%%%%%
PA0812 13
	RhlS	47	3' ACUAUGAGGACCCG--GGAGAG 5'	28
			|| :| ||||||| ||| |:
	PA0812	-77	5' CGACGC-CCUGGGCAGCCU-UU 3'	-58
Energy:			-10.12
p-value:		0.022
15596009 gene product:	hypothetical protein
%%%%%%%%%%%%%%%%%%%%%%%%%%%%%%%%%%%%%%%%%%%%%%%%%%%%%%%%%%%%%%%%%%%%%%%%%%%%%%%%
PA4539 14
	RhlS	38	3' ACCCGGGAGAGUCA 5'	25
			||||||||||||
	PA4539	-31	5' AGGGCCCUCUCAGG 3'	-18
Energy:			-9.99
p-value:		0.023
15599735 gene product:	hypothetical protein
%%%%%%%%%%%%%%%%%%%%%%%%%%%%%%%%%%%%%%%%%%%%%%%%%%%%%%%%%%%%%%%%%%%%%%%%%%%%%%%%
PA1356 15
	RhlS	29	3' AGUCAGCCUCCUGUAUGGUCG- 5'	9
			||| ||||||||| ||:|:
	PA1356	-17	5' ACAG-AGGAGGACAU-CCGGUG 3'	3
Energy:			-9.95
p-value:		0.024
15596553 gene product:	hypothetical protein
%%%%%%%%%%%%%%%%%%%%%%%%%%%%%%%%%%%%%%%%%%%%%%%%%%%%%%%%%%%%%%%%%%%%%%%%%%%%%%%%
hupB 16
	RhlS	20	3' CCUGUAUGGUCGUGUGUG 5'	3
			|:| |||||||:|| |
	hupB	-72	5' UGGCCUACCAGCGCAGAA 3'	-55
Energy:			-9.93
p-value:		0.024
15597001 gene product:	DNA-binding protein HU
%%%%%%%%%%%%%%%%%%%%%%%%%%%%%%%%%%%%%%%%%%%%%%%%%%%%%%%%%%%%%%%%%%%%%%%%%%%%%%%%
PA3759 17
	RhlS	41	3' AGGACCCGGG 5'	32
			||||||||
	PA3759	-71	5' GCCUGGGCCG 3'	-62
Energy:			-9.57
p-value:		0.029
15598954 gene product:	aminotransferase
%%%%%%%%%%%%%%%%%%%%%%%%%%%%%%%%%%%%%%%%%%%%%%%%%%%%%%%%%%%%%%%%%%%%%%%%%%%%%%%%
aguB 18
	RhlS	18	3' UGUAUGGUCGUGUGUG 5'	3
			|: :|||||||||:
	aguB	-24	5' CCGAGCCAGCACACGA 3'	-9
Energy:			-9.54
p-value:		0.029
15595490 gene product:	N-carbamoylputrescine amidohydrolase
%%%%%%%%%%%%%%%%%%%%%%%%%%%%%%%%%%%%%%%%%%%%%%%%%%%%%%%%%%%%%%%%%%%%%%%%%%%%%%%%
PA3403a 19
	RhlS	15	3' AUGGUCGUGUGUGUA 5'	1
			||||||||: |||
	PA3403a	-31	5' AACCAGCACG-ACAG 3'	-18
Energy:			-9.35
p-value:		0.032
554753063 gene product:	hypothetical protein
%%%%%%%%%%%%%%%%%%%%%%%%%%%%%%%%%%%%%%%%%%%%%%%%%%%%%%%%%%%%%%%%%%%%%%%%%%%%%%%%
PA5244 20
	RhlS	41	3' AGGACCCGGG 5'	32
			||||||||
	PA5244	-78	5' ACCUGGGCCG 3'	-69
Energy:			-9.35
p-value:		0.032
15600437 gene product:	hypothetical protein
%%%%%%%%%%%%%%%%%%%%%%%%%%%%%%%%%%%%%%%%%%%%%%%%%%%%%%%%%%%%%%%%%%%%%%%%%%%%%%%%
rep 21
	RhlS	41	3' AGGACCCGGGAGAGUCA-GCCU 5'	21
			|:| ||||||| | |||
	rep	-29	5' GCUUCAACCCUCUC-UUCCGGC 3'	-9
Energy:			-9.24
p-value:		0.033
15600489 gene product:	ATP-dependent DNA helicase Rep
%%%%%%%%%%%%%%%%%%%%%%%%%%%%%%%%%%%%%%%%%%%%%%%%%%%%%%%%%%%%%%%%%%%%%%%%%%%%%%%%
PA1325 22
	RhlS	43	3' UGAGGACCCGGG 5'	32
			||||||||||
	PA1325	-36	5' UCUCCUGGGCCA 3'	-25
Energy:			-9.14
p-value:		0.035
15596522 gene product:	hypothetical protein
%%%%%%%%%%%%%%%%%%%%%%%%%%%%%%%%%%%%%%%%%%%%%%%%%%%%%%%%%%%%%%%%%%%%%%%%%%%%%%%%
PA1043 23
	RhlS	24	3' GCCUCCUGUAUGGUC 5'	10
			|||||||: |:||
	PA1043	-12	5' AGGAGGACG-AUCAU 3'	2
Energy:			-9.13
p-value:		0.035
15596240 gene product:	hypothetical protein
%%%%%%%%%%%%%%%%%%%%%%%%%%%%%%%%%%%%%%%%%%%%%%%%%%%%%%%%%%%%%%%%%%%%%%%%%%%%%%%%
PA0454 24
	RhlS	41	3' GG-AC-CCGGGAGAGUCAGCC 5'	22
			|| || |||||||: ||:|
	PA0454	-2	5' CCAUGCCGCCCUCUUCGUUGA 3'	19
Energy:			-9.12
p-value:		0.035
15595651 gene product:	hypothetical protein
%%%%%%%%%%%%%%%%%%%%%%%%%%%%%%%%%%%%%%%%%%%%%%%%%%%%%%%%%%%%%%%%%%%%%%%%%%%%%%%%
minE 25
	RhlS	26	3' CAGCCUCCUGUAUG 5'	13
			|||||||||:|:
	minE	-14	5' UUCGGAGGACGUGA 3'	-1
Energy:			-8.74
p-value:		0.042
15598441 gene product:	cell division topological specificity factor MinE
%%%%%%%%%%%%%%%%%%%%%%%%%%%%%%%%%%%%%%%%%%%%%%%%%%%%%%%%%%%%%%%%%%%%%%%%%%%%%%%%
PA4311 26
	RhlS	31	3' AGAGUCAGCCUCCUGUAUGGU 5'	11
			|||| ||||||| | :||
	PA4311	-22	5' GCUCA-ACGGAGGA-AGGCCC 3'	-4
Energy:			-8.66
p-value:		0.043
15599507 gene product:	hypothetical protein
%%%%%%%%%%%%%%%%%%%%%%%%%%%%%%%%%%%%%%%%%%%%%%%%%%%%%%%%%%%%%%%%%%%%%%%%%%%%%%%%
PA1125 27
	RhlS	20	3' CCUGUAUGGUCGUGUGUGUA 5'	1
			||| |||||||::| ||
	PA1125	-63	5' UGACCGACCAGCAUGCCCAG 3'	-44
Energy:			-8.64
p-value:		0.043
15596322 gene product:	cobalamin biosynthetic protein
%%%%%%%%%%%%%%%%%%%%%%%%%%%%%%%%%%%%%%%%%%%%%%%%%%%%%%%%%%%%%%%%%%%%%%%%%%%%%%%%
sbcD 28
	RhlS	41	3' AGGACCCGGGAGAGUCAGC 5'	23
			|| |||||||| ||
	sbcD	-73	5' GCC-CCGCCCUCUCCUUCU 3'	-56
Energy:			-8.56
p-value:		0.045
15599477 gene product:	exonuclease SbcD
%%%%%%%%%%%%%%%%%%%%%%%%%%%%%%%%%%%%%%%%%%%%%%%%%%%%%%%%%%%%%%%%%%%%%%%%%%%%%%%%
PA3665 29
	RhlS	41	3' AGGACCCGGGAG 5'	30
			||||||||||
	PA3665	10	5' GCCUGGGCCCU- 3'	20
Energy:			-8.55
p-value:		0.045
15598861 gene product:	hypothetical protein
%%%%%%%%%%%%%%%%%%%%%%%%%%%%%%%%%%%%%%%%%%%%%%%%%%%%%%%%%%%%%%%%%%%%%%%%%%%%%%%%
PA3647 30
	RhlS	41	3' AGGACCCGGG 5'	32
			||||||||
	PA3647	-70	5' CCCUGGGCCA 3'	-61
Energy:			-8.48
p-value:		0.046
15598843 gene product:	hypothetical protein

## Sheet: S1D - Strains
Table S1D: Strains, plasmids and oligonucleotides used in this study
Strains	Genotype	Reference
E. coli
S17-1	recA pro hsdR RP4-2-Tc::Mu-Km::Tn7	(1)
TOP10	F- mcrA ∆(mrr-hsdRMS-mcrBC) φ80lacZΔM15 ∆lacX74 nupG recA1 araD139 ∆(ara-leu)7697 galE15 galK16 rpsL(StrR) endA1 λ-	Invitrogen
PM1205	MG1655 mal::lacIq, ΔaraBAD araC+, lacI'::PBAD-cat-sacB-lacZ, mini λ tetR	(2)
MPK0704	PM1205 lacI'::PBAD-fpvA-lacZ	This study
MPK0712	PM1205 lacI'::PBAD-fpvA-1-lacZ	This study
MPK0601	PM1205 lacI'::PBAD-rhlS-rhlI-lacZ	This study
MPK0603	PM1205 lacI'::PBAD-rhlS-rhlI	This study
P. aeruginosa
MPK0409	Wild-type PAO1	(3)
MPK0426	PAO1 ΔlasR, unmarked in frame deletion	(4)
MPK0428	PAO1 ΔrhlR, unmarked in frame deletion	(4)
MPK0493	PAO1-SC4 ΔlasIΔrhlI, unmarked in frame deletion	(5)
MPK0530	Wild-type PAO1, isogenic parent of MPK0549	(6)
MPK0549	PAO1 hfq::aadA (GmR)	(6)
MPK0555	PAO1 rhlS-Δ48-71 term mutant	This study
MPK0576	PAO1 RhlS-A point mutant (G61C, C62A, C63A, U64G)	This study
MPK0619	PAO1 RhlS-A+B point mutant (G48C, G49T, G50T, U51G, G61C, C62A, C63A, U64G)	This study
MPK0627	PAO1 ΔrhlS-rhlI, unmarked in frame deletion	This study
MPK0637	PAO1 asRhlS-1 promoter mutant (C-7G, C-10G, T-13G, G-34T; positions relative to putative +1 of asRhlS transcription)	This study
MPK0687	PAO1 C-termianl RhlI-VSV-G with the asRhlS-1 promoter mutant (C-7G, C-10G, T-13G, G-34T; positions relative to putative +1 of asRhlS transcription)	This study
MPK0689	PAO1 C-terminal RhlI-VSV-G with RhlS-A point mutant (G61C, C62A, C63A, U64G)	This study
MPK0697	PAO1 C-terminal RhlI-VSV-G with RhlS-A+B point mutant (G48C, G49T, G50T, U51G, G61C, C62A, C63A, U64G)	This study
MPK0698	PAO1 C-termianl RhlI-VSV-G	This study
References
1	Simon R, Priefer U, Pühler A. 1983. A broad host range mobilization system for in vivo genetic engineering: transposon mutagenesis in gram negative bacteria. Nature Biotechnology 1:784-791.
2	Mandin P, Gottesman S. 2009. A genetic approach for finding small RNAs regulators of genes of interest identifies RybC as regulating the DpiA/DpiB two-component system. Mol Microbiol 72:551-565.
3	Stover CK, Pham XQ, Erwin AL, Mizoguchi SD, Warrener P, Hickey MJ, Brinkman FS, Hufnagle WO, Kowalik DJ, Lagrou M, Garber RL, Goltry L, Tolentino E, Westbrock-Wadman S, Yuan Y, Brody LL, Coulter SN, Folger KR, Kas A, Larbig K, Lim R, Smith K, Spencer D, Wong GK, Wu Z, Paulsen IT, Reizer J, Saier MH, Hancock RE, Lory S, Olson MV. 2000. Complete genome sequence of Pseudomonas aeruginosa PAO1, an op…
4	Wang M, Schaefer AL, Dandekar AA, Greenberg EP. 2015. Quorum sensing and policing of Pseudomonas aeruginosa social cheaters. Proc Natl Acad Sci U S A 112:2187-2191.
5	Wellington S, Greenberg EP. 2019. Quorum Sensing Signal Selectivity and the Potential for Interspecies Cross Talk. MBio 10.
6	Sonnleitner E, Hagens S, Rosenau F, Wilhelm S, Habel A, Jager KE, Blasi U. 2003. Reduced virulence of a hfq mutant of Pseudomonas aeruginosa O1. Microb Pathog 35:217-228.

## Sheet: S1D - Plasmids
Table S1D: Strains, plasmids and oligonucleotides used in this study
Plasmids	Genotype	Reference
pEXG2	Gene replacement vector, sacB (GmR)	(1)
pUCP22	Pseudmonas cloning vector, (GmR)	(2)
pEF21	Arabinose inducible small RNA expression vector containing araC and PBAD promoter	(3)
pMKT1	araC and the PBAD promoter fragment from pEF21 cloned into SfiI and SapI of pUCP22, (GmR)	This study
pRhlS	pMKT1 with RhlS under the arabinose inducible Pbad promoter cloned into SpeI and HindIII, (GmR)	This study
pMutC	RhlS with mutant C10G, U11A, G12C, G13C cloned into pMKT1	This study
pECP61.5	C4-HSL reporter plasmid with rhlA-lacZ translational fusion and an Ptac-rhlR, in pSW205, high level expression of RhlR (AmpR)	(4)
pEXG2-RhlS-term4	pEXG2 with flanking DNA to delete RhlS from nucleotides 48-71	This study
pEXG2-RhlS-A	pEXG2 with flanking DNA to introduce G61C, C62A, C63A, U64G nucleotide changes	This study
pEXG2-RhlS-B	pEXG2 with flanking DNA to introduce G48C, G49T, G50T, U51G nucleotide changes	This study
pEXG2-asRhlS-1	pEXG2 with flanking DNA to introduce the mutations C-7G, C-10G, T-13G, G-34T; positions relative to putative +1 of asRhlS transcription	This study
pEXG2-RhlI-VSV-G	pEXG2 to introduce VSV-G epitope in frame at the C-terminal end of rhlI	This study
References
1	Rietsch A, Mekalanos JJ. 2006. Metabolic regulation of type III secretion gene expression in Pseudomonas aeruginosa. Mol Microbiol 59:807-820.
2	West SE, Schweizer HP, Dall C, Sample AK, Runyen-Janecky LJ. 1994. Construction of improved Escherichia-Pseudomonas shuttle vectors derived from pUC18/19 and sequence of the region required for their replication in Pseudomonas aeruginosa. Gene 148:81-86.
3	Fozo EM, Kawano M, Fontaine F, Kaya Y, Mendieta KS, Jones KL, Ocampo A, Rudd KE, Storz G. 2008. Repression of small toxic protein synthesis by the Sib and OhsC small RNAs. Mol Microbiol 70:1076-1093.
4	Pearson JP, Pesci EC, Iglewski BH. 1997. Roles of Pseudomonas aeruginosa las and rhl quorum-sensing systems in control of elastase and rhamnolipid biosynthesis genes. J Bacteriol 179:5756-5767.

## Sheet: S1D - Oligos
Table S1D: Strains, plasmids and oligonucleotides used in this study
Oligo Number	Name	Sequence	Use
MK0054	PAO1 gDNA check Fwd	TCAACTAATGCCGAATTGCCATG	gDNA contamination check PAO1
MK0055	PAO1 gDNA check Rev	GAAAGCAATGTGCGCCTGAC	gDNA contamination check PAO1
MK0040	5S northern probe	CGTTTCACTTCTGAGTTCGGGAAGG	5S Northern probe
MT0283	RhlS probe	TGATACTCCTGGGCCCTCTCAGTCGGAGGACA	RhlS Northern probe
MT0346	asRhlS probe	GGCACGACACGGGGACTTGGTCATGATCGAATT	asRhlS Northern probe
MT0286	rhlI qRT-PCR Fwd	GACACGGGGACTTGGTCAT	Forward primer for rhlI qRT-PCR; will only amplify rhlI; use with MT0287
MT0287	rhlI qRT-PCR Rev	CCTTCCAGCGATTCAGAGAG	Reverse primer for rhlI qRT-PCR; will only amplify rhlI; use with MT0286
MT0408	rhlI qRT-PCR Rev	ATCATGGCGGCGGAAAGCCC	New down primer for qRT-PCR primer for rhlI detection in the asRhlS promoter mutant strain; use with MT0286
MT0081	groEL qRT-PCR Fwd	GTACCGTGATCAGCGAAGAA	Foward primer for groEL control qRT-PCR; use with MT0082
MT0082	groEL qRT-PCR Rev	CATCGATGATGGTGGTGTTT	Reverse primer for groEL control qRT-PCR; use with MT0081
MT0334	RhlS 5' RACE	TGATACTCCTGGGCCCTC	RhlS 5' RACE primer use for cDNA construction
MT0232	RhlS 5' RACE	TGATACTCCTGGGCCCTCTCAG	RhlS 5' RACE primer use for PCR step
MT0281	rhlI 5' RACE	GATGGTCGAACTGGTCGAATT	5' RACE rhlI primer for cDNA construction step
MT0238	rhlI 5' RACE	AAAGCCCTTCCAGCGATTCAGA	5' RACE rhlI primer for PCR step
MT0347	rhlI 5' RACE	TCTCGGCCGGCACGACAC	5' RACE rhlI primer for PCR step
VA0001	RhlS primer extension	GCATCCCTACCCTGATACTC	Primer extension primer
VA0002	RhlS PE Fwd	TGCCATGATTTTGCCGTATCG	Forward primer to generate the PCR product for primer extension ladder
VA0003	RhlS PE Rev	ACCGCAGAGAGACTACGCAAGTCG	Reverse primer to generate the PCR product for primer extension ladder
For construcing pMKT1, pRhlS (and mutant) plasmids
MT0245	pEF21-araC Fwd	GCAAACCCTATGCTACTCC	Forward primer for PCR #1 to amplify araC fragment from pEF21; use with MT0246
MT0246	pEF21 araC-Rev	GTTACCGGTTTGGTTAGCGAGACTAGCCAGTAAAAGACGCAGTGAC	Reverse primer for PCR #1 to amplify araC fragment; eliminates SapI site; use with MT0245
MT0247	PBAD Fwd	GTCACTGCGTCTTTTACTGGCTAGTCTCGCTAACCAAACCGGTAAC	Forward primer for PCR #2 for Pbad amplification which elimiantes SapI site; use with MT0248
MT0248	PBAD Rev	GAATTCGCTAGCCCAAAAAAACGGGTATACTAGTACAGTAGAGAGTTGCG	Reverse primer for PCR #2 to replace the PstI site with a SpeI site; use with MT0247
MT0249	MCS-rrnB Fwd	CGCAACTCTCTACTGTACTAGTATACCCGTTTTTTTGGGCTAGCGAAT	Forward primer for PCR #3 for MCS-rrnB fragment amplification; use with MT0250
MT0250	MCS-rrnB Rev	CATGAGCGGATACATATTTGAA	Reverse primer for PCR #3 for MCS-rrnB fragment amplification; use with MT0249
MT0251	pUCP22-cloning Fwd	AGAGGCCGTGGCCACCACGGCCGCAAACCCTATGCTACTCC	Forward primer for final araC-Pbad-MCS-rrnB fragment with SfiI site for cloning into pUCP22; use with MT0252
MT0252	pUCP22-cloning Rev	GGAAGCGGAAGAGCGCCCAATACCATGAGCGGATACATATTTGAA	Reverse primer for final araC-Pbad-MCS-rrnB fragment with SapI site for cloning into pCUP22; use with MT0251
MT0259	pMKT1 check Fwd	TCAGATGCTGAGATCGCGAAAC	primer to tile across araC-Pbad-MCS-rrnB fragment to check pMKT1 plasmid sequence
MT0260	pMKT1 check Fwd2	TGATGTACTGACAAGCCTCG	primer to tile across araC-Pbad-MCS-rrnB fragment to check pMKT1 plasmid sequence
MT0261	pMKT1 check Fwd3	TGAGATTGAGAATATAACC	primer to tile across araC-Pbad-MCS-rrnB fragment to check pMKT1 plasmid sequence
MT0262	pMKT1 check Fwd4	CTTTGCTATGCCATAGCAT	primer to tile across araC-Pbad-MCS-rrnB fragment to check pMKT1 plasmid sequence
MT0263	pMKT1 check Fwd5	TGAACGCTCTCCTGAGTAG	primer to tile across araC-Pbad-MCS-rrnB fragment to check pMKT1 plasmid sequence
MT0264	pMKT1 check Rev	GCCTTTGAGTGAGCTGATA	Reverse primer to tile across araC-Pbad-MCS-rrnB fragment to check pMKT1 plasmid sequence
MT0309	pMKT1 Fwd	CATTCTGTAACAAAGCGGG	Forward primer for PCR and sequencing to check sRNA integration into pMKT1
MT0310	pMKT1 Rev	CTGCCGCCAGGCAAATTCTG	Reverse primer for PCR and sequencing to check sRNA integration into pMKT1
MT0308	pMTK1-RhlS Fwd	GCCACACTAGTCATGTGTGTGCTGGTATGTCC	Forward primer for cloning RhlS into pMKT1; has SpeI site for 5' end cloning
MT0289	pMKT1-RhlS Rev	GACCGGAAGCTTCCGAGAAAAAAAAGGCGGCATCCC	Reverse primer for RhlS cloning; has hindIII site for 3' end
MT0383	pMKT1-RhlS-MutC Fwd	GCCACACTAGTCATGTGTGTGGACCTATGTCCTCCGACTG	Forward primer to generate RhlS-MutC mutant into pMKT1; has SpeI site for 5' end cloning; use with MT0289
Primers to create gene knockout, point mutations, and epitope tags on the chromosome
MK0018	pEXG2 check Fwd	TAATAGTGAACGGCAGGT	up primer for check clones in pEXG2
MK0019	pEXG2 check Rev	GTGATTCATTCTGCTAACCAGTA	down primer for check clones in pEXG2
MK0029	lasR check Fwd	CGTTTGCTTACCCTCTAG	Forward primer for PCR check of chromosomal lasR knockout
MK0030	lasR check Rev	CTTGCTAGGCTCGAAGAAACG	Reverse primer for PCR check of chromosomal lasR knockout
MT0343	rhlR check Fwd	CACGACCAGTTCGACAATGCCGAAC	Forward primer for PCR check of chromosomal rhlR knockout
MT0344	rhlR check Rev	CAGCTTCTCGATGAAGACCTGATGC	Reverse primer for PCR check of chromosomal rhlR knockout
MT0255	rhlS-rhlI Rev PCR #1	AAGACTAAAGGAGGATGAACG	Reverse primer to generate rhlS-rhlI knockout PCR #1; use with MT0231
MT0256	rhlS-rhlI Fwd PCR #2	TCCTTTAGTCTTGGTCGTCAGCCGTTTCGCGCAC	Forward primer to generate rhlS-rhlI knockout PCR #2; use with MT0257
MT0257	rhlS-rhlI Rev PCR #2	ATGCCGCTCATGGCGATGTCGAA	Reverse primer to generate rhlS-rhlI knockout PCR #2; use with MT0256
MT0258	rhlS-rhlI Rev PCR #3	GCTACGCTCGAGGCGAAATCGCGCATCAGGTTC	Reverse primer to generate rhlS-rhlI knockout PCR #3; has XhoI site for cloning into pEXG2; use with MT0235
MT0341	rhlS-rhlI check Fwd	GTTGCATGATCGAGTTGCTG	Forward primer to check integration of the rhlS-rhlI knockout on the chromosome
MT0342	rhlS-rhlI check Rev	GCAGAGAGACTACGCAAG	Reverse primer to check integration of the rhlS-rhlI knockout on the chromosome
MT0231	rhlS-term PCR #1 Fwd	CAGAACATCTCCAGCTTC	Forward primer to generate rhlS-term knockout PCR #1, nucleotides Δ48-71 deleted
MT0232	rhlS-term PCR #1 Rev	TGATACTCCTGGGCCCTCTCAG	Reverse primer to generate rhlS-term knockout PCR #1
MT0233	rhlS-term PCR #2 Fwd	GAGAGGGCCCAGGAGTATCACTCGGCCGGCACGACAC	Forward primer to generate rhlS-term knockout PCR #2
MT0234	rhlS-term PCR #2 Rev	TGGTAGCGCAGCAGCATCT	Reverse primer to generate rhlS-term knockout PCR #2
MT0235	rhlS-term PCR #3 Fwd	GCTACGCTGCAGTGCGTTGCATGATCGAGT	Forward primer to generate rhlS-term knockout PCR #3; has PstI site for cloning into pEXG2; also used for final PCR of RhlS-1 and RhlS-2 cloning
MT0236	rhlS-term PCR #3 Rev	GCTACGCTCGAGAGCGTCTCGCCCTTGACCTTCT	Reverse primer to generate rhlS-term knockout PCR #3; has XhoI site for cloning into pEXG2; also used for final PCR of RhlS-1 and RhlS-2 cloning
MT0237	rhlS-term check Fwd	GTGTGTGCTGGTATGTCCT	Forward primer for PCR check of chromosomal integration of rhlS-term mutation on the chromosome
MT0238	rhlS-term check Rev	AAAGCCCTTCCAGCGATTCAGA	Reverse primer for PCR check of chromosomal integration of rhlS-term mutation on the chromosome
MT0278	RhlS-MutA PCR #1 Rev	GTCGTGCCGGCCGAGAAAAAAACTTGGGCATCCCTAC	Reverse primer for RhlS-MutA mutant PCR #1; use with MT0231
MT0279	RhlS-MutA PCR #2 Fwd	GTAGGGATGCCCAAGTTTTTTTCTCGGCCGGCACGAC	Forward primer for RhlS-MutA mutant PCR #2; use with MT0234
MT0322	RhlS-MutA+B PCR #1 Rev	TCGTGCCGGCCGAGAAAAAAACTTGGGCATCCCTCAAGTGATACTCCTGGGCCCTCTCAG	Reverse primer for RhlS-MutA+B mutant PCR #1; use with MT0231
MT0323	RhlS-MutA+B PCR #2 Fwd	CTGAGAGGGCCCAGGAGTATCACTTGAGGGATGCCCAAGTTTTTTTCTCGGCCGGCACGA	Forward primer for RhlS-MutA+B mutant PCR #2; use with MT0234
MT0280	RhlS check Fwd	CTTCCACCACAAGAACATCCAG	Forward primer for PCR check of chromosomal integration of rhlS point mutations on the chromosome
MT0281	RhlS check Rev	GATGGTCGAACTGGTCGAATT	Reverse primer for PCR check of chromosomal integration of rhlS point mutations on the chromosome
MT0290	asRhlS-1 PCR #1 Fwd	ACCGCCATCGACAGCGGTAC	Foward primer to create asRhlS-1 point mutant PCR #1; use with MT0291
MT0291	asRhlS-1 PCR #1 Rev	GGGCTTTCCGCCGCCATGATAGCCGAGCTG	Reverse primer to create asRhlS-1 point mutant PCR #1
MT0299	asRhlS-1 PCR #2 Fwd	GGCGGCGGAAAGCCCCTCGAGGGATTCAGAGAGCAATTCGATCATGACCAAGTCCCCGTG	Forward primer to create asRhlS-1 point mutant PCR #2
MT0293	asRhlS-1 PCR #2 Rev	GCTGCGTTGCATGATCGAGTTG	Reverse primer to create asRhlS-1 point mutant PCR #2; use with MT0299 to generate the asRhlS-1 point mutations
MT0294	asRhlS-1 PCR #3 Fwd	GACCGGAAGCTTTAGCGCAGCAGCATCTCCA	Forward primer to create asRhlS-1 point mutant PCR #3 with HindIII for cloning into pEXG2
MT0295	asRhlS-1 PCR #3 Rev	ATATATGAGCTCAGAAGCTGACCGACCTGGAGC	Reverse primer to create asRhlS-1 point mutant PCR #3 with SacI for cloning into pEXG2
MT0296	asRhlS-1 check Fwd	TTCGCTGCACAGGTAGGCG	Forward primer for checking integration of asRhlS-1 mutation in the chromosome
MT0297	asRhlS-1 check Rev	GTTCATCCTCCTTTAGTCTTC	Reverse primer for checking integration of asRhlS-1 mutation in the chromosome
MT0357	RhlI-VSV-G PCR #1 Fwd	TGCTCTCTGAATCGCTGG	up primer to tag RhlI with VSV-G epitope tag; PCR #1
MT0358	RhlI-VSV-G PCR #1 Rev	ATTCATTTCAATATCTGTATACACCGCCATCGACAG	down primer to tag RhlI with VSV-G epitopoe tag; PCR #1
MT0359	RhlI-VSV-G PCR #2 Fwd	TATACAGATATTGAAATGAATAGATTAGGAAAATGAGGTCGTCAGCCGTTTCGCGCAC	up primer to tag RhlI with VSV-G epitope tag; PCR #2
MT0360	RhlI-VSV-G PCR #2 Rev	CGCTCCAGGTTGATCGAGATG	down primer to tag RhlI with VSV-G epitope tag; PCR #2
MT0361	RhlI-VSV-G PCR #3 Fwd	GACCGGAAGCTTATGATCGCCGAGCTGGGACGCTAC	up primer to tag RhlI with VSV-G epitope tag; has HindIII site for cloning into pEXG2; PCR #3
MT0362	RhlI-VSV-G PCR #3 Rev	GCTACGCTCGAGCGCTCATGGCGAT GTCGAAG	down primer to tag RhlI with VSV-G epitope tag; has XhoI site for cloning into pEXG2; PCR #3
Primers to create fusions in E. coli
MT0374	fpvA-lacZ Fwd	ACCTGACGCTTTTTATCGCAACTCTCTACTGTTTCTCCATATTGAGAAGCGATCTCATTT	Foward primer for creating fpvA-lacZ fusion into PM1205; use with MT0375; also for final PCR for fpvA-1 mutant construction
MT0375	fpvA-lacZ Rev	TAACGCCAGGGTTTTCCCAGTCACGACGTTGTAAAACGACAAGAATCCTGCGTTGGAAGG	Reverse primer for creating fpvA-lacZ fusion into PM1205; use with MT0374; also for final PCR for fpvA-1 mutant construction
MT0385	fpvA-1-lacZ PCR #1 Fwd	ATTGAGAAGCGATCTCATTTA	Forward primer for fpvA-1-lacZ PCR #1
MT0386	fpvA-1-lacZ PCR #1 Rev	ACCGTGTGGTGGACCCATGGGTGATTG	Reverse primer for fpvA-1-lacZ PCR #1
MT0387	fpvA-1-lacZ PCR #2 Fwd	CAATCACCCATGGGTCCACCACACGGT	Forward primer for fpvA-1-lacZ PCR #2
MT0388	fpvA-1-lacZ PCR #2 Rev	AAGAATCCTGCGTTGGAAGG	Reverse primer for fpvA-1-lacZ PCR #2
MT0161	PBAD-fwd	GCGCTTCAGCCATACTTTTCATAC	General forward primer for checking Pbad-lacZ fusion in PM1205
MT0162	Deeplac Rev	CGGGCCTCTTCGCTA	General reverse primer for checking Pbad-lacZ fusion in PM1205
MT0319	rhlS-rhlI-lacZ Fwd	ACCTGACGCTTTTTATCGCAACTCTCTACTGTTTCTCCATCATGTGTGTGCTGGTATGTC	Forward primer to create rhlS-rhlI-lacZ fusion in PM1205; also forward primer for cloning rhlS-rhlI open reading frame
MT0320	rhlS-rhlI-lacZ Rev	TAACGCCAGGGTTTTCCCAGTCACGACGTTGTAAAACGACCTCGATGAAGACCTGATGCC	Reverse primer to create rhlS-rhlI-lacZ fusion in PM1205
MT0321	rhlS-rhlI Rev	TTACGCGAAATACGGGCAGACATGGCCTGCCCGGTTATTATCACACCGCCATCGACAGCG	Reverse primer to create rhlS-rhlI open reading frame in PM1205; use with MT0319
